# Supplementary material for: Soluble αβ-tubulins reversibly sequester TTC5 to regulate tubulin mRNA decay
Source: Nat Commun. 2024 Nov 17;15:9963. doi: 10.1038/s41467-024-54036-0 (PMC11570694; doi:10.1038/s41467-024-54036-0)
Supplement: Supplementary file 5 — Supplementary Dataset 2 [file 41467_2024_54036_MOESM5_ESM.xlsx]

## Sheet: Fig. S1L GFP-TTC5 COL vs CTRL
Supplementary Data 2. Analysis of GFP-TTC5 label-free proteomics data as plotted in Fig. S1l. A two-sided Student’s t-test was used to calculate log2 fold-change differences and p-values between colchicine-treated samples and control samples. No correction for multiple comparisons was applied.
Student's T-test Difference colchicine-control	-Log Student's T-test p-value colchicine-control	Protein IDs	Gene names	Protein names
8.20654	9.55363	Q9Y3U8	RPL36	60S ribosomal protein L36
8.17173	7.39101	Q8NC51	SERBP1	Plasminogen activator inhibitor 1 RNA-binding protein
8.158	9.7548	P05386	RPLP1	60S acidic ribosomal protein P1
8.13173	13.2047	P30050	RPL12	60S ribosomal protein L12
8.06651	15.0996	P46778	RPL21	60S ribosomal protein L21
7.70252	13.6132	Q14152	EIF3A	Eukaryotic translation initiation factor 3 subunit A
7.68932	13.5381	O60506	SYNCRIP	Heterogeneous nuclear ribonucleoprotein Q
7.68053	7.65413	P42766	RPL35	60S ribosomal protein L35
7.66409	6.14363	Q13283	G3BP1	Ras GTPase-activating protein-binding protein 1
7.64758	7.52866	P40429;Q6NVV1	RPL13A;RPL13AP3	60S ribosomal protein L13a;Putative 60S ribosomal protein L13a protein RPL13AP3
7.58065	14.0816	P11940;Q4VXU2;Q96DU9	PABPC1	Polyadenylate-binding protein 1
7.46894	11.2649	P09874	PARP1	Poly [ADP-ribose] polymerase 1
7.45999	7.08904	P83731	RPL24	60S ribosomal protein L24
7.40933	5.54985	Q9UQ80	PA2G4	Proliferation-associated protein 2G4
7.39152	8.58299	P35268	RPL22	60S ribosomal protein L22
7.38054	6.72273	P18077	RPL35A	60S ribosomal protein L35a
7.31274	11.9572	Q9NZI8;REV__Q15833;Q15517	IGF2BP1	Insulin-like growth factor 2 mRNA-binding protein 1
7.23001	9.56696	P19338	NCL	Nucleolin
7.20158	7.70327	P46776	RPL27A	60S ribosomal protein L27a
7.18255	6.48633	P52272	HNRNPM	Heterogeneous nuclear ribonucleoprotein M
7.16803	10.1936	P62854;Q5JNZ5	RPS26;RPS26P11	40S ribosomal protein S26;Putative 40S ribosomal protein S26-like 1
7.16536	6.24618	P18621	RPL17	60S ribosomal protein L17
7.16174	6.43062	P62263	RPS14	40S ribosomal protein S14
7.11677	8.92306	P32969	RPL9	60S ribosomal protein L9
7.0126	8.77228	P27635;Q96L21	RPL10	60S ribosomal protein L10
6.91567	10.734	Q14444	CAPRIN1	Caprin-1
6.91255	5.31079	Q00839	HNRNPU	Heterogeneous nuclear ribonucleoprotein U
6.86248	11.9973	P08708	RPS17	40S ribosomal protein S17
6.80518	10.4665	P60842	EIF4A1	Eukaryotic initiation factor 4A-I
6.80097	6.00054	P62913	RPL11	60S ribosomal protein L11
6.74627	9.08388	P62888	RPL30	60S ribosomal protein L30
6.70312	9.5413	P55884	EIF3B	Eukaryotic translation initiation factor 3 subunit B
6.66959	7.45824	P62750	RPL23A	60S ribosomal protein L23a
6.66217	8.27345	Q96CT7	CCDC124	Coiled-coil domain-containing protein 124
6.62855	6.21778	P61254	RPL26	60S ribosomal protein L26
6.49838	3.85894	P62857	RPS28	40S ribosomal protein S28
6.48239	4.55466	Q7KZF4	SND1	Staphylococcal nuclease domain-containing protein 1
6.47013	13.5691	P67809;Q9Y2T7	YBX1	Nuclease-sensitive element-binding protein 1
6.33432	4.45668	P25398	RPS12	40S ribosomal protein S12
6.32783	5.08732	P62899	RPL31	60S ribosomal protein L31
6.32761	8.42568	P62861	FAU	40S ribosomal protein S30
6.32041	8.13655	P49207	RPL34	60S ribosomal protein L34
6.30532	9.37529	Q08J23	NSUN2	tRNA (cytosine(34)-C(5))-methyltransferase
6.28245	5.63978	P39023;Q92901	RPL3	60S ribosomal protein L3
6.27138	11.6842	Q9UG63	ABCF2	ATP-binding cassette sub-family F member 2
6.26003	9.25265	Q02878	RPL6	60S ribosomal protein L6
6.20004	11.7486	P16989	YBX3	Y-box-binding protein 3
6.16999	10.1419	P22087;A6NHQ2	FBL	rRNA 2-O-methyltransferase fibrillarin
6.13342	8.56186	Q99613;B5ME19	EIF3C;EIF3CL	Eukaryotic translation initiation factor 3 subunit C;Eukaryotic translation initiation factor 3 subunit C-like protein
6.12783	5.73329	O00571;O15523;Q9NQI0	DDX3X;DDX3Y	ATP-dependent RNA helicase DDX3X;ATP-dependent RNA helicase DDX3Y
6.12384	11.2823	P46779	RPL28	60S ribosomal protein L28
6.09715	5.75113	P61353	RPL27	60S ribosomal protein L27
6.09293	10.5857	Q13310	PABPC4	Polyadenylate-binding protein 4
6.06791	12.6456	P62424	RPL7A	60S ribosomal protein L7a
6.03204	5.47513	P46777	RPL5	60S ribosomal protein L5
6.02688	9.25433	P06748	NPM1	Nucleophosmin
5.99299	9.86385	Q9Y262	EIF3L	Eukaryotic translation initiation factor 3 subunit L
5.97023	11.0877	Q6PKG0;Q659C4	LARP1	La-related protein 1
5.96449	6.24053	P50914	RPL14	60S ribosomal protein L14
5.96263	9.50299	P62266	RPS23	40S ribosomal protein S23
5.89785	6.52585	P62249	RPS16	40S ribosomal protein S16
5.87857	9.76091	Q15233	NONO	Non-POU domain-containing octamer-binding protein
5.86965	7.39538	Q12906;Q96SI9	ILF3	Interleukin enhancer-binding factor 3
5.85665	9.65028	Q04637;REV__Q8NEG2	EIF4G1	Eukaryotic translation initiation factor 4 gamma 1
5.85655	9.94084	P60228	EIF3E	Eukaryotic translation initiation factor 3 subunit E
5.84773	11.1961	P62273	RPS29	40S ribosomal protein S29
5.82568	5.99782	P62906	RPL10A	60S ribosomal protein L10a
5.82446	9.39134	P05388;Q8NHW5	RPLP0;RPLP0P6	60S acidic ribosomal protein P0;60S acidic ribosomal protein P0-like
5.81894	11.2337	P20042	EIF2S2	Eukaryotic translation initiation factor 2 subunit 2
5.81818	8.53941	Q9NSD9	FARSB	Phenylalanine--tRNA ligase beta subunit
5.81182	10.7674	Q9Y295	DRG1	Developmentally-regulated GTP-binding protein 1
5.80414	6.8324	P41091;Q2VIR3	EIF2S3;EIF2S3L	Eukaryotic translation initiation factor 2 subunit 3;Putative eukaryotic translation initiation factor 2 subunit 3-like protein
5.79417	6.67812	P47914	RPL29	60S ribosomal protein L29
5.79316	6.97272	P05198	EIF2S1	Eukaryotic translation initiation factor 2 subunit 1
5.77538	5.59592	O95793;Q9NUL3	STAU1	Double-stranded RNA-binding protein Staufen homolog 1
5.76861	7.43344	O15371	EIF3D	Eukaryotic translation initiation factor 3 subunit D
5.74116	6.31012	P13010	XRCC5	X-ray repair cross-complementing protein 5
5.74038	3.55373	P62753	RPS6	40S ribosomal protein S6
5.73874	6.51177	P62081	RPS7	40S ribosomal protein S7
5.73616	9.13995	P61221	ABCE1	ATP-binding cassette sub-family E member 1
5.72582	5.13736	P62847	RPS24	40S ribosomal protein S24
5.64018	3.6016	P50542	PEX5	Peroxisomal targeting signal 1 receptor
5.61955	4.67921	P63173	RPL38	60S ribosomal protein L38
5.60516	8.88491	Q8NE71	ABCF1	ATP-binding cassette sub-family F member 1
5.5969	12.6892	Q14008	CKAP5	Cytoskeleton-associated protein 5
5.54447	9.58211	P08865	RPSA	40S ribosomal protein SA
5.48744	5.99917	P84098	RPL19	60S ribosomal protein L19
5.40471	5.0532	P62851	RPS25	40S ribosomal protein S25
5.32825	7.02139	P42677	RPS27	40S ribosomal protein S27
5.2789	6.22333	P62910	RPL32	60S ribosomal protein L32
5.27106	7.20728	Q02543	RPL18A	60S ribosomal protein L18a
5.26721	5.86519	P62280	RPS11	40S ribosomal protein S11
5.25821	6.55059	Q8TEQ6	GEMIN5	Gem-associated protein 5
5.24918	8.39856	P62701;Q8TD47;P22090	RPS4X	40S ribosomal protein S4, X isoform
5.16269	4.63003	P41252	IARS	Isoleucine--tRNA ligase, cytoplasmic
5.14368	5.60333	P12956	XRCC6	X-ray repair cross-complementing protein 6
5.12087	10.5729	P39019	RPS19	40S ribosomal protein S19
5.10592	3.16485	P60866	RPS20	40S ribosomal protein S20
5.09084	9.78876	P46781	RPS9	40S ribosomal protein S9
5.08652	6.88501	Q8WWM7	ATXN2L	Ataxin-2-like protein
5.04925	6.25578	Q8WU90	ZC3H15	Zinc finger CCCH domain-containing protein 15
5.01359	11.1621	P26373	RPL13	60S ribosomal protein L13
4.97099	9.06795	O00303	EIF3F	Eukaryotic translation initiation factor 3 subunit F
4.9666	10.1403	P18124	RPL7	60S ribosomal protein L7
4.95961	4.2525	P46782	RPS5	40S ribosomal protein S5;40S ribosomal protein S5, N-terminally processed
4.914	8.60415	P23396	RPS3	40S ribosomal protein S3
4.8981	6.10242	Q15046	KARS	Lysine--tRNA ligase
4.88902	5.05321	P62269	RPS18	40S ribosomal protein S18
4.78943	5.11309	Q96GA3	LTV1	Protein LTV1 homolog
4.78265	8.9274	Q96SB4;Q9UPE1	SRPK1	SRSF protein kinase 1
4.75575	8.35143	P61313	RPL15	60S ribosomal protein L15
4.7555	5.41102	P63220	RPS21	40S ribosomal protein S21
4.73865	9.86333	P36578	RPL4	60S ribosomal protein L4
4.71924	8.97498	P62495	ETF1	Eukaryotic peptide chain release factor subunit 1
4.71901	7.52978	O60869	EDF1	Endothelial differentiation-related factor 1
4.70178	6.56902	Q9H6S0	YTHDC2	Probable ATP-dependent RNA helicase YTHDC2
4.6588	11.0287	Q92499	DDX1	ATP-dependent RNA helicase DDX1
4.6512	6.74894	Q969Q0;P83881	RPL36AL;RPL36A	60S ribosomal protein L36a-like;60S ribosomal protein L36a
4.63721	4.28848	P78527	PRKDC	DNA-dependent protein kinase catalytic subunit
4.63062	11.225	P62917	RPL8	60S ribosomal protein L8
4.62895	8.76532	O15372	EIF3H	Eukaryotic translation initiation factor 3 subunit H
4.61451	6.18908	Q08211	DHX9	ATP-dependent RNA helicase A
4.6142	8.27555	P78344	EIF4G2	Eukaryotic translation initiation factor 4 gamma 2
4.59554	7.04026	Q92900	UPF1	Regulator of nonsense transcripts 1
4.58856	8.15436	P49458	SRP9	Signal recognition particle 9 kDa protein
4.57313	5.10199	Q14683	SMC1A	Structural maintenance of chromosomes protein 1A
4.57039	6.75652	P46063	RECQL	ATP-dependent DNA helicase Q1
4.56148	7.27861	Q14694	USP10	Ubiquitin carboxyl-terminal hydrolase 10
4.55483	6.23845	Q12904	AIMP1	Aminoacyl tRNA synthase complex-interacting multifunctional protein 1;Endothelial monocyte-activating polypeptide 2
4.53265	6.46633	Q9Y520	PRRC2C	Protein PRRC2C
4.52734	5.59575	Q96AY4	TTC28	Tetratricopeptide repeat protein 28
4.52673	6.35538	O75821	EIF3G	Eukaryotic translation initiation factor 3 subunit G
4.48086	6.33406	P51991	HNRNPA3	Heterogeneous nuclear ribonucleoprotein A3
4.47723	9.9071	P23246	SFPQ	Splicing factor, proline- and glutamine-rich
4.47082	6.99116	P56192	MARS	Methionine--tRNA ligase, cytoplasmic
4.45014	8.00901	P62241	RPS8	40S ribosomal protein S8
4.42323	6.45369	Q86V81	ALYREF	THO complex subunit 4
4.41314	9.34642	Q9UN86	G3BP2	Ras GTPase-activating protein-binding protein 2
4.40729	6.07375	Q9BVS4	RIOK2	Serine/threonine-protein kinase RIO2
4.36224	7.37509	P37108	SRP14	Signal recognition particle 14 kDa protein
4.31051	9.93775	P62829	RPL23	60S ribosomal protein L23
4.30318	10.7634	P62277	RPS13	40S ribosomal protein S13
4.26572	6.2971	Q7Z417	NUFIP2	Nuclear fragile X mental retardation-interacting protein 2
4.2586	5.35515	Q12905	ILF2	Interleukin enhancer-binding factor 2
4.25378	9.63559	P09651;Q32P51	HNRNPA1;HNRNPA1L2	Heterogeneous nuclear ribonucleoprotein A1;Heterogeneous nuclear ribonucleoprotein A1, N-terminally processed;Heterogeneous nuclear ribonucleoprotein A1-like 2
4.23067	5.6683	P52597	HNRNPF	Heterogeneous nuclear ribonucleoprotein F;Heterogeneous nuclear ribonucleoprotein F, N-terminally processed
4.22229	9.71848	P61247	RPS3A	40S ribosomal protein S3a
4.21448	8.63245	P26599;O95758	PTBP1	Polypyrimidine tract-binding protein 1
4.17373	10.4452	Q9Y224	C14orf166	UPF0568 protein C14orf166
4.16388	7.82196	P26196	DDX6	Probable ATP-dependent RNA helicase DDX6
4.11709	3.54346	P22626	HNRNPA2B1	Heterogeneous nuclear ribonucleoproteins A2/B1
4.11173	9.73965	P62841	RPS15	40S ribosomal protein S15
4.10395	6.68878	Q7Z2W4	ZC3HAV1	Zinc finger CCCH-type antiviral protein 1
4.09061	12.6763	P46783;Q9NQ39	RPS10;RPS10P5	40S ribosomal protein S10;Putative 40S ribosomal protein S10-like
4.05576	6.57076	Q7L2H7	EIF3M	Eukaryotic translation initiation factor 3 subunit M
4.04476	6.78279	P27816	MAP4	Microtubule-associated protein 4
4.02913	4.69894	A5YKK6	CNOT1	CCR4-NOT transcription complex subunit 1
3.95876	9.71695	P20290	BTF3	Transcription factor BTF3
3.9395	6.35737	O43324	EEF1E1	Eukaryotic translation elongation factor 1 epsilon-1
3.91949	6.30093	Q8NCA5	FAM98A	Protein FAM98A
3.91219	3.09253	Q07020	RPL18	60S ribosomal protein L18
3.89881	4.64644	Q9Y3F4	STRAP	Serine-threonine kinase receptor-associated protein
3.88811	8.79162	Q9NRX1	PNO1	RNA-binding protein PNO1
3.8866	7.39735	Q14103	HNRNPD	Heterogeneous nuclear ribonucleoprotein D0
3.86235	14.2311	P05387	RPLP2	60S acidic ribosomal protein P2
3.85179	6.57576	Q14258	TRIM25	E3 ubiquitin/ISG15 ligase TRIM25
3.83112	5.62448	Q9BY12	SCAPER	S phase cyclin A-associated protein in the endoplasmic reticulum
3.81941	3.12367	P62244	RPS15A	40S ribosomal protein S15a
3.81849	7.75677	Q92615	LARP4B	La-related protein 4B
3.80058	7.76679	P08621	SNRNP70	U1 small nuclear ribonucleoprotein 70 kDa
3.73816	9.73221	O00425	IGF2BP3	Insulin-like growth factor 2 mRNA-binding protein 3
3.72284	6.25081	Q15717	ELAVL1	ELAV-like protein 1
3.71328	13.9304	P63244	GNB2L1	Guanine nucleotide-binding protein subunit beta-2-like 1;Guanine nucleotide-binding protein subunit beta-2-like 1, N-terminally processed
3.6914	3.59024	Q14157	UBAP2L	Ubiquitin-associated protein 2-like
3.67677	6.27807	P06730;A6NMX2	EIF4E	Eukaryotic translation initiation factor 4E
3.67034	5.509	P26641	EEF1G	Elongation factor 1-gamma
3.6684	8.57861	Q9BRP8	WIBG	Partner of Y14 and mago
3.65731	5.52268	Q8N1G4	LRRC47	Leucine-rich repeat-containing protein 47
3.65618	4.55572	Q9UHI6	DDX20	Probable ATP-dependent RNA helicase DDX20
3.63258	10.8607	P15880	RPS2	40S ribosomal protein S2
3.56116	6.15072	O60524	NEMF	Nuclear export mediator factor NEMF
3.54591	3.97224	Q5SW79;Q96L14	CEP170	Centrosomal protein of 170 kDa
3.52807	7.34615	Q99543	DNAJC2	DnaJ homolog subfamily C member 2;DnaJ homolog subfamily C member 2, N-terminally processed
3.50955	6.61045	P0DN76;Q01081;Q8WU68	U2AF1	Splicing factor U2AF 35 kDa subunit
3.50112	6.41624	Q99729	HNRNPAB	Heterogeneous nuclear ribonucleoprotein A/B
3.4741	8.44993	P14174	MIF	Macrophage migration inhibitory factor
3.47403	2.9203	Q13347	EIF3I	Eukaryotic translation initiation factor 3 subunit I
3.41577	3.63892	Q9P2J5	LARS	Leucine--tRNA ligase, cytoplasmic
3.40982	5.39099	P61513;A6NKH3	RPL37A	60S ribosomal protein L37a
3.40477	5.82655	Q16637	SMN1	Survival motor neuron protein
3.32392	6.71836	O75569	PRKRA	Interferon-inducible double-stranded RNA-dependent protein kinase activator A
3.3193	3.43955	Q2NL82	TSR1	Pre-rRNA-processing protein TSR1 homolog
3.28429	7.18125	Q5F1R6	DNAJC21	DnaJ homolog subfamily C member 21
3.19147	7.03266	P48634	PRRC2A	Protein PRRC2A
3.18642	2.19805	Q9Y3I0	RTCB	tRNA-splicing ligase RtcB homolog
3.16357	5.70566	Q00341	HDLBP	Vigilin
3.09035	5.94557	Q99700	ATXN2	Ataxin-2
3.08537	7.21328	P23921	RRM1	Ribonucleoside-diphosphate reductase large subunit
3.06425	3.09186	Q13895	BYSL	Bystin
3.04124	4.48279	P35637;Q92804	FUS	RNA-binding protein FUS
3.03666	7.74264	P14868	DARS	Aspartate--tRNA ligase, cytoplasmic
3.03455	5.74507	Q9Y5T5	USP16	Ubiquitin carboxyl-terminal hydrolase 16
3.02619	2.89469	Q9UBQ5	EIF3K	Eukaryotic translation initiation factor 3 subunit K
3.01843	2.37854	Q13554	CAMK2B	Calcium/calmodulin-dependent protein kinase type II subunit beta
2.94801	1.89861	P51114	FXR1	Fragile X mental retardation syndrome-related protein 1
2.93583	4.12612	Q13155	AIMP2	Aminoacyl tRNA synthase complex-interacting multifunctional protein 2
2.92832	6.04583	Q92945	KHSRP	Far upstream element-binding protein 2
2.8889	6.88191	Q9HC35	EML4	Echinoderm microtubule-associated protein-like 4
2.86996	5.94114	Q0VDF9	HSPA14	Heat shock 70 kDa protein 14
2.83163	3.692	P07814	EPRS	Bifunctional glutamate/proline--tRNA ligase;Glutamate--tRNA ligase;Proline--tRNA ligase
2.78435	5.46485	O94822	LTN1	E3 ubiquitin-protein ligase listerin
2.78085	2.5627	P04080	CSTB	Cystatin-B
2.77354	1.83728	Q13555	CAMK2G	Calcium/calmodulin-dependent protein kinase type II subunit gamma
2.76435	1.38431	Q9ULX3	NOB1	RNA-binding protein NOB1
2.76038	4.37724	Q9BTD8	RBM42	RNA-binding protein 42
2.72904	2.38962	Q13263	TRIM28	Transcription intermediary factor 1-beta
2.71734	6.02517	P26368	U2AF2	Splicing factor U2AF 65 kDa subunit
2.68006	5.26534	Q969S3	ZNF622	Zinc finger protein 622
2.65614	4.99037	P17844	DDX5	Probable ATP-dependent RNA helicase DDX5
2.63392	3.85197	Q9P258	RCC2	Protein RCC2
2.62697	6.43912	P19525	EIF2AK2	Interferon-induced, double-stranded RNA-activated protein kinase
2.61522	3.20764	Q71RC2	LARP4	La-related protein 4
2.60544	2.31725	O43390	HNRNPR	Heterogeneous nuclear ribonucleoprotein R
2.60219	5.25095	P57678	GEMIN4	Gem-associated protein 4
2.58968	3.37425	O94903	PROSC	Proline synthase co-transcribed bacterial homolog protein
2.55872	3.74	P54136	RARS	Arginine--tRNA ligase, cytoplasmic
2.5163	3.50901	P53611	RABGGTB	Geranylgeranyl transferase type-2 subunit beta
2.50144	1.45448	Q12756;O60333;O43896	KIF1A;KIF1B	Kinesin-like protein KIF1A;Kinesin-like protein KIF1B
2.49919	5.69543	Q9NZB2	FAM120A	Constitutive coactivator of PPAR-gamma-like protein 1
2.37787	3.1225	Q9BYJ9	YTHDF1	YTH domain-containing family protein 1
2.35218	3.58358	P33316	DUT	Deoxyuridine 5-triphosphate nucleotidohydrolase, mitochondrial
2.31508	4.24555	Q8N3C0	ASCC3	Activating signal cointegrator 1 complex subunit 3
2.08335	4.17783	P23588	EIF4B	Eukaryotic translation initiation factor 4B
2.07242	2.81014	P14866	HNRNPL	Heterogeneous nuclear ribonucleoprotein L
2.05802	1.59122	Q06830;P32119;Q13162	PRDX1	Peroxiredoxin-1
2.05595	2.66937	Q7Z478	DHX29	ATP-dependent RNA helicase DHX29
1.99053	2.28311	P42166;P42167	TMPO	Lamina-associated polypeptide 2, isoform alpha;Thymopoietin;Thymopentin
1.97142	1.73402	Q8IY67	RAVER1	Ribonucleoprotein PTB-binding 1
1.93891	7.9154	Q13765;E9PAV3;Q9BZK3	NACA	Nascent polypeptide-associated complex subunit alpha;Nascent polypeptide-associated complex subunit alpha, muscle-specific form
1.91016	4.86544	P05455	SSB	Lupus La protein
1.90648	1.60766	Q9BWF3;Q9BQ04	RBM4;RBM4B	RNA-binding protein 4;RNA-binding protein 4B
1.84136	1.36724	P00441	SOD1	Superoxide dismutase [Cu-Zn]
1.7864	2.09809	P31943;P55795	HNRNPH1;HNRNPH2	Heterogeneous nuclear ribonucleoprotein H;Heterogeneous nuclear ribonucleoprotein H, N-terminally processed;Heterogeneous nuclear ribonucleoprotein H2
1.74823	5.61317	Q5VTE0;P68104;Q05639	EEF1A1P5;EEF1A1	Putative elongation factor 1-alpha-like 3;Elongation factor 1-alpha 1
1.72563	5.79751	Q9H2U1	DHX36	ATP-dependent RNA helicase DHX36
1.71099	1.36513	Q9Y383	LUC7L2	Putative RNA-binding protein Luc7-like 2
1.68543	1.40777	P63208	SKP1	S-phase kinase-associated protein 1
1.67487	0.593745	O14737	PDCD5	Programmed cell death protein 5
1.6705	5.27547	Q9UKD2	MRTO4	mRNA turnover protein 4 homolog
1.6686	3.52123	P61011	SRP54	Signal recognition particle 54 kDa protein
1.64224	2.68287	Q5JTH9	RRP12	RRP12-like protein
1.64001	2.27142	P07910;P0DMR1;O60812;B7ZW38;B2RXH8	HNRNPC;HNRNPCL4;HNRNPCL1;HNRNPCL3;HNRNPCL2	Heterogeneous nuclear ribonucleoproteins C1/C2;Heterogeneous nuclear ribonucleoprotein C-like 4;Heterogeneous nuclear ribonucleoprotein C-like 1;Heterogeneous nuclear ribonucleoprotein C-like 3;Heterogeneous nuclear ribonucleoprotein C-like 2
1.62783	1.17731	P19388	POLR2E	DNA-directed RNA polymerases I, II, and III subunit RPABC1
1.53096	2.20081	Q9UPY3	DICER1	Endoribonuclease Dicer
1.51745	2.2708	O75175	CNOT3	CCR4-NOT transcription complex subunit 3
1.47973	2.52014	Q96E39;P38159	RBMXL1;RBMX	RNA binding motif protein, X-linked-like-1;RNA-binding motif protein, X chromosome;RNA-binding motif protein, X chromosome, N-terminally processed
1.47907	3.56354	P36873;P62140;P62136	PPP1CC;PPP1CB;PPP1CA	Serine/threonine-protein phosphatase PP1-gamma catalytic subunit;Serine/threonine-protein phosphatase PP1-beta catalytic subunit;Serine/threonine-protein phosphatase PP1-alpha catalytic subunit
1.4523	3.06905	P30419;O60551	NMT1;NMT2	Glycylpeptide N-tetradecanoyltransferase 1;Glycylpeptide N-tetradecanoyltransferase 2
1.44865	1.58726	Q13057	COASY	Bifunctional coenzyme A synthase;Phosphopantetheine adenylyltransferase;Dephospho-CoA kinase
1.4361	0.916991	P13797;P13796;Q14651	PLS3	Plastin-3
1.40323	3.41169	P11586	MTHFD1	C-1-tetrahydrofolate synthase, cytoplasmic;Methylenetetrahydrofolate dehydrogenase;Methenyltetrahydrofolate cyclohydrolase;Formyltetrahydrofolate synthetase;C-1-tetrahydrofolate synthase, cytoplasmic, N-terminally processed
1.39994	1.09343	P52292	KPNA2	Importin subunit alpha-1
1.3948	3.53473	Q13428	TCOF1	Treacle protein
1.38879	4.67908	Q9BQ67	GRWD1	Glutamate-rich WD repeat-containing protein 1
1.38405	2.84716	Q5PRF9	SAMD4B	Protein Smaug homolog 2
1.3669	1.72795	O94763	URI1	Unconventional prefoldin RPB5 interactor 1
1.36119	1.39177	Q86XZ4	SPATS2	Spermatogenesis-associated serine-rich protein 2
1.32934	1.94561	P63162;P14678	SNRPN;SNRPB	Small nuclear ribonucleoprotein-associated protein N;Small nuclear ribonucleoprotein-associated proteins B and B
1.32877	0.616005	O75340	PDCD6	Programmed cell death protein 6
1.31626	2.91196	O76094	SRP72	Signal recognition particle subunit SRP72
1.31609	2.70715	Q96QR8	PURB	Transcriptional activator protein Pur-beta
1.27914	1.59907	Q86TG7	PEG10	Retrotransposon-derived protein PEG10
1.27357	1.32244	O15027	SEC16A	Protein transport protein Sec16A
1.26083	2.12073	O43175	PHGDH	D-3-phosphoglycerate dehydrogenase
1.25923	1.02596	Q15366;P57721	PCBP2	Poly(rC)-binding protein 2
1.24787	2.59014	Q7Z460	CLASP1	CLIP-associating protein 1
1.24412	1.24928	Q9UHV9	PFDN2	Prefoldin subunit 2
1.22266	0.6797	P62158;P27482;P02585	CALM1	Calmodulin
1.21116	1.49801	P63241;Q9GZV4;Q6IS14	EIF5A;EIF5A2;EIF5AL1	Eukaryotic translation initiation factor 5A-1;Eukaryotic translation initiation factor 5A-2;Eukaryotic translation initiation factor 5A-1-like
1.18772	1.43806	Q00577	PURA	Transcriptional activator protein Pur-alpha
1.17753	1.24532	Q9BRF8	CPPED1	Serine/threonine-protein phosphatase CPPED1
1.15874	0.968541	P43686	PSMC4	26S protease regulatory subunit 6B
1.15599	1.95189	P49770	EIF2B2	Translation initiation factor eIF-2B subunit beta
1.13822	1.39959	Q9NUD5	ZCCHC3	Zinc finger CCHC domain-containing protein 3
1.12302	5.91847	P09661	SNRPA1	U2 small nuclear ribonucleoprotein A
1.08849	1.92553	P12268	IMPDH2	Inosine-5-monophosphate dehydrogenase 2
1.08007	1.16821	Q92974	ARHGEF2	Rho guanine nucleotide exchange factor 2
1.07588	3.96109	Q13557;Q9UQM7	CAMK2D	Calcium/calmodulin-dependent protein kinase type II subunit delta
1.06254	0.815969	Q6P158	DHX57	Putative ATP-dependent RNA helicase DHX57
1.02325	2.76599	Q9Y285	FARSA	Phenylalanine--tRNA ligase alpha subunit
1.01275	0.361129	Q99439	CNN2	Calponin-2
0.988978	1.23443	Q14671	PUM1	Pumilio homolog 1
0.983829	0.685161	O60256	PRPSAP2	Phosphoribosyl pyrophosphate synthase-associated protein 2
0.982009	0.475684	P51116	FXR2	Fragile X mental retardation syndrome-related protein 2
0.920229	1.74997	O14530	TXNDC9	Thioredoxin domain-containing protein 9
0.899071	0.719815	P78362	SRPK2	SRSF protein kinase 2;SRSF protein kinase 2 N-terminal;SRSF protein kinase 2 C-terminal
0.897699	0.826842	P62937	PPIA	Peptidyl-prolyl cis-trans isomerase A;Peptidyl-prolyl cis-trans isomerase A, N-terminally processed
0.886795	1.86563	Q06787	FMR1	Fragile X mental retardation protein 1
0.882824	1.10283	Q6Y7W6	GIGYF2	PERQ amino acid-rich with GYF domain-containing protein 2
0.877706	0.482199	P63092;Q5JWF2	GNAS	Guanine nucleotide-binding protein G(s) subunit alpha isoforms short;Guanine nucleotide-binding protein G(s) subunit alpha isoforms XLas
0.869573	0.781011	O95373	IPO7	Importin-7
0.857661	0.612649	P63151;Q66LE6;Q00005	PPP2R2A;PPP2R2D	Serine/threonine-protein phosphatase 2A 55 kDa regulatory subunit B alpha isoform;Serine/threonine-protein phosphatase 2A 55 kDa regulatory subunit B delta isoform
0.828195	5.75006	Q9UQE7	SMC3	Structural maintenance of chromosomes protein 3
0.809275	1.34177	Q53EL6	PDCD4	Programmed cell death protein 4
0.803593	0.923845	Q9NS86	LANCL2	LanC-like protein 2
0.797183	3.06203	P10599	TXN	Thioredoxin
0.770136	1.51266	Q8N4U5	TCP11L2	T-complex protein 11-like protein 2
0.762489	0.831436	Q13015	MLLT11	Protein AF1q
0.761118	0.373048	Q99417	MYCBP	C-Myc-binding protein
0.712553	0.692711	P27448	MARK3	MAP/microtubule affinity-regulating kinase 3
0.706134	0.414773	Q9H7E9	C8orf33	UPF0488 protein C8orf33
0.690399	0.413698	Q9BRX2	PELO	Protein pelota homolog
0.681045	0.674242	Q99873	PRMT1	Protein arginine N-methyltransferase 1
0.676366	0.652769	P41240;P42679	CSK	Tyrosine-protein kinase CSK
0.637794	0.421421	O60925	PFDN1	Prefoldin subunit 1
0.610439	0.433562	Q9H9A5	CNOT10	CCR4-NOT transcription complex subunit 10
0.569416	3.70832	Q8N0Z6	TTC5	Tetratricopeptide repeat protein 5
0.557615	1.65756	P13639	EEF2	Elongation factor 2
0.555176	0.650804	Q92616	GCN1L1	Translational activator GCN1
0.532406	2.58013	Q99497	PARK7	Protein deglycase DJ-1
0.515592	2.07764	Q15365	PCBP1	Poly(rC)-binding protein 1
0.48758	0.31144	P46060	RANGAP1	Ran GTPase-activating protein 1
0.471389	0.287656	Q9UJA5	TRMT6	tRNA (adenine(58)-N(1))-methyltransferase non-catalytic subunit TRM6
0.444013	0.313752	Q6R327	RICTOR	Rapamycin-insensitive companion of mTOR
0.415864	0.182543	Q9ULT8	HECTD1	E3 ubiquitin-protein ligase HECTD1
0.406547	1.60617	P56270	MAZ	Myc-associated zinc finger protein
0.401324	0.436686	Q9BSV6	TSEN34	tRNA-splicing endonuclease subunit Sen34
0.397745	0.486418	P50990	CCT8	T-complex protein 1 subunit theta
0.382238	0.406983	Q9BZE4	GTPBP4	Nucleolar GTP-binding protein 1
0.368931	0.447133	P48643	CCT5	T-complex protein 1 subunit epsilon
0.363531	0.75907	P47897	QARS	Glutamine--tRNA ligase
0.341838	0.425264	P40227	CCT6A	T-complex protein 1 subunit zeta
0.336251	0.378009	Q99832	CCT7	T-complex protein 1 subunit eta
0.326233	0.331439	Q9NXV6	CDKN2AIP	CDKN2A-interacting protein
0.310886	0.195866	Q16527	CSRP2	Cysteine and glycine-rich protein 2
0.309562	0.499933	Q2TAA2	IAH1	Isoamyl acetate-hydrolyzing esterase 1 homolog
0.309028	0.29914	Q9UHB9	SRP68	Signal recognition particle subunit SRP68
0.292415	0.189353	P61758	VBP1	Prefoldin subunit 3
0.29213	0.359641	P49368	CCT3	T-complex protein 1 subunit gamma
0.284462	0.238821	Q9UKV8	AGO2	Protein argonaute-2
0.271497	0.170205	Q9NQP4	PFDN4	Prefoldin subunit 4
0.268103	1.84451	Q92973	TNPO1	Transportin-1
0.261758	0.326925	P17987	TCP1	T-complex protein 1 subunit alpha
0.260981	0.57535	P53999	SUB1	Activated RNA polymerase II transcriptional coactivator p15
0.246046	0.217933	O75822	EIF3J	Eukaryotic translation initiation factor 3 subunit J
0.241413	0.196865	Q9ULD2	MTUS1	Microtubule-associated tumor suppressor 1
0.237524	0.397563	Q9NUG6	PDRG1	p53 and DNA damage-regulated protein 1
0.235137	0.150694	Q99471	PFDN5	Prefoldin subunit 5
0.197576	0.169923	O60547	GMDS	GDP-mannose 4,6 dehydratase
0.196843	1.20347	Q9BUF5	TUBB6	Tubulin beta-6 chain
0.193294	0.215722	P55209	NAP1L1	Nucleosome assembly protein 1-like 1
0.180928	0.17848	P50991	CCT4	T-complex protein 1 subunit delta
0.180115	0.121569	O15212	PFDN6	Prefoldin subunit 6
0.162853	0.112675	Q9UBV8	PEF1	Peflin
0.152352	0.470052	P00492;Q9NRG1	HPRT1	Hypoxanthine-guanine phosphoribosyltransferase
0.144908	0.245541	Q9H3K6	BOLA2	BolA-like protein 2
0.141247	0.1401	P78371	CCT2	T-complex protein 1 subunit beta
0.141121	0.507855	O00410;O60518	IPO5	Importin-5
0.113997	0.0839338	P61978	HNRNPK	Heterogeneous nuclear ribonucleoprotein K
0.104441	0.0635221	Q09028	RBBP4	Histone-binding protein RBBP4
0.0816573	0.0771868	P29966	MARCKS	Myristoylated alanine-rich C-kinase substrate
0.0436638	0.0369681	Q13617	CUL2	Cullin-2
0.0213125	0.0547574	P35080	PFN2	Profilin-2
0	-4.34294e-08	Q8WWK9	CKAP2	Cytoskeleton-associated protein 2
-0.038554	0.0309896	Q9UPU5	USP24	Ubiquitin carboxyl-terminal hydrolase 24
-0.0475106	0.137654	P23528	CFL1	Cofilin-1
-0.0545573	0.333204	P46109	CRKL	Crk-like protein
-0.0615714	0.209453	P60891;P21108	PRPS1;PRPS1L1	Ribose-phosphate pyrophosphokinase 1;Ribose-phosphate pyrophosphokinase 3
-0.0889819	0.0264294	Q9UBB4	ATXN10	Ataxin-10
-0.128204	0.342772	P60709;P63261;Q562R1;Q9BYX7	ACTB;ACTG1	Actin, cytoplasmic 1;Actin, cytoplasmic 1, N-terminally processed;Actin, cytoplasmic 2;Actin, cytoplasmic 2, N-terminally processed
-0.167617	0.115734	O43432	EIF4G3	Eukaryotic translation initiation factor 4 gamma 3
-0.182649	0.189557	Q9HAV4	XPO5	Exportin-5
-0.208401	0.124645	Q6PJG6	BRAT1	BRCA1-associated ATM activator 1
-0.213343	1.64198	P17812	CTPS1	CTP synthase 1
-0.233961	1.82472	P23258;Q9NRH3	TUBG1;TUBG2	Tubulin gamma-1 chain;Tubulin gamma-2 chain
-0.244546	0.277759	P31153;Q00266	MAT2A	S-adenosylmethionine synthase isoform type-2
-0.24572	0.129702	Q9Y5V3;Q96JG8	MAGED1	Melanoma-associated antigen D1
-0.266863	0.506604	P62979;P62987;P0CG47;P0CG48	RPS27A;UBA52;UBB;UBC	Ubiquitin-40S ribosomal protein S27a;Ubiquitin;40S ribosomal protein S27a;Ubiquitin-60S ribosomal protein L40;Ubiquitin;60S ribosomal protein L40;Polyubiquitin-B;Ubiquitin;Polyubiquitin-C;Ubiquitin
-0.309593	0.144122	Q9H1A4	ANAPC1	Anaphase-promoting complex subunit 1
-0.316073	0.587284	Q9NUJ3	TCP11L1	T-complex protein 11-like protein 1
-0.349124	0.212392	P33121;Q9UKU0	ACSL1	Long-chain-fatty-acid--CoA ligase 1
-0.350908	1.17453	P22102	GART	Trifunctional purine biosynthetic protein adenosine-3;Phosphoribosylamine--glycine ligase;Phosphoribosylformylglycinamidine cyclo-ligase;Phosphoribosylglycinamide formyltransferase
-0.35321	0.531245	P62258	YWHAE	14-3-3 protein epsilon
-0.381432	0.245074	Q2T9J0	TYSND1	Peroxisomal leader peptide-processing protease;Peroxisomal leader peptide-processing protease, 15 kDa form;Peroxisomal leader peptide-processing protease, 45 kDa form
-0.384326	0.668956	Q7L2E3	DHX30	Putative ATP-dependent RNA helicase DHX30
-0.399113	0.164751	Q9NPH2	ISYNA1	Inositol-3-phosphate synthase 1
-0.432819	0.333405	P06737	PYGL	Glycogen phosphorylase, liver form
-0.440015	0.265554	P27348	YWHAQ	14-3-3 protein theta
-0.448404	1.55178	Q13509	TUBB3	Tubulin beta-3 chain
-0.448727	0.29953	P33991	MCM4	DNA replication licensing factor MCM4
-0.466028	0.171567	Q01105;P0DME0	SET;SETSIP	Protein SET;Protein SETSIP
-0.537495	0.248286	Q13547;Q92769	HDAC1;HDAC2	Histone deacetylase 1;Histone deacetylase 2
-0.545997	1.826	P49327	FASN	Fatty acid synthase;[Acyl-carrier-protein] S-acetyltransferase;[Acyl-carrier-protein] S-malonyltransferase;3-oxoacyl-[acyl-carrier-protein] synthase;3-oxoacyl-[acyl-carrier-protein] reductase;3-hydroxyacyl-[acyl-carrier-protein] dehydratase;Enoyl-[acyl-carrier-protein] reductase;Oleoyl-[acyl-carrier-protein] hydrolase
-0.551202	0.663183	Q9BPX6	MICU1	Calcium uptake protein 1, mitochondrial
-0.558973	0.385002	P35249	RFC4	Replication factor C subunit 4
-0.595886	1.66931	P63104	YWHAZ	14-3-3 protein zeta/delta
-0.596803	0.568595	Q9H0D6	XRN2	5-3 exoribonuclease 2
-0.613204	0.256928	Q6P2Q9	PRPF8	Pre-mRNA-processing-splicing factor 8
-0.618288	0.374001	P07195;Q6ZMR3;P07864	LDHB	L-lactate dehydrogenase B chain
-0.62144	0.693012	Q13200	PSMD2	26S proteasome non-ATPase regulatory subunit 2
-0.65547	0.396908	Q9NXW9	ALKBH4	Alpha-ketoglutarate-dependent dioxygenase alkB homolog 4
-0.705855	0.648881	P42356	PI4KA	Phosphatidylinositol 4-kinase alpha
-0.709632	0.492561	Q9H2J4	PDCL3	Phosducin-like protein 3
-0.714351	0.426094	Q9BVM2	DPCD	Protein DPCD
-0.722752	0.798818	Q9H8H0	NOL11	Nucleolar protein 11
-0.746724	0.518024	Q12980	NPRL3	Nitrogen permease regulator 3-like protein
-0.747555	3.84268	P04350	TUBB4A	Tubulin beta-4A chain
-0.78672	1.03346	P31946;P31947	YWHAB	14-3-3 protein beta/alpha;14-3-3 protein beta/alpha, N-terminally processed
-0.814606	1.35335	Q14974	KPNB1	Importin subunit beta-1
-0.826584	0.353427	Q96MX6	WDR92	WD repeat-containing protein 92
-0.846556	0.686712	P62875	POLR2L	DNA-directed RNA polymerases I, II, and III subunit RPABC5
-0.909588	0.645497	Q9UJX4	ANAPC5	Anaphase-promoting complex subunit 5
-0.922383	0.620223	O14787	TNPO2	Transportin-2
-1.02688	0.463485	P16152;O75828	CBR1	Carbonyl reductase [NADPH] 1
-1.0373	0.849855	Q96GD4	AURKB	Aurora kinase B
-1.05493	1.28298	P38606	ATP6V1A	V-type proton ATPase catalytic subunit A
-1.08211	1.58762	Q13217	DNAJC3	DnaJ homolog subfamily C member 3
-1.08687	0.702447	Q9Y5Q8	GTF3C5	General transcription factor 3C polypeptide 5
-1.19514	4.98662	P31948	STIP1	Stress-induced-phosphoprotein 1
-1.19537	2.18182	P15531;O60361	NME1	Nucleoside diphosphate kinase A
-1.25363	3.72704	P30153;P30154	PPP2R1A	Serine/threonine-protein phosphatase 2A 65 kDa regulatory subunit A alpha isoform
-1.30875	2.97805	Q8NDV7	TNRC6A	Trinucleotide repeat-containing gene 6A protein
-1.33539	0.330884	Q9Y5X4	NR2E3	Photoreceptor-specific nuclear receptor
-1.3538	1.32466	Q14204	DYNC1H1	Cytoplasmic dynein 1 heavy chain 1
-1.37699	6.89351	P17066;P48741	HSPA6;HSPA7	Heat shock 70 kDa protein 6;Putative heat shock 70 kDa protein 7
-1.38672	6.98791	P08238;Q58FF7;P14625	HSP90AB1	Heat shock protein HSP 90-beta
-1.39446	0.79916	Q13049	TRIM32	E3 ubiquitin-protein ligase TRIM32
-1.39739	1.25663	Q9H9T3	ELP3	Elongator complex protein 3
-1.40907	5.09915	O95757	HSPA4L	Heat shock 70 kDa protein 4L
-1.42049	1.63977	Q15370	TCEB2	Transcription elongation factor B polypeptide 2
-1.42879	6.68115	P50502;Q8IZP2;Q8NFI4	ST13;ST13P4	Hsc70-interacting protein;Putative protein FAM10A4
-1.46795	6.07632	Q9Y2Z0	SUGT1	Suppressor of G2 allele of SKP1 homolog
-1.49291	9.20996	P11142	HSPA8	Heat shock cognate 71 kDa protein
-1.51165	0.948708	Q9BVQ7	SPATA5L1	Spermatogenesis-associated protein 5-like protein 1
-1.5222	4.7354	Q9BVA1	TUBB2B	Tubulin beta-2B chain
-1.57756	1.73847	Q92569;P27986	PIK3R3	Phosphatidylinositol 3-kinase regulatory subunit gamma
-1.58044	6.87128	P07900;Q14568;Q58FG0	HSP90AA1	Heat shock protein HSP 90-alpha
-1.70513	1.40813	Q16576	RBBP7	Histone-binding protein RBBP7
-1.71179	2.83973	O14654	IRS4	Insulin receptor substrate 4
-1.75454	2.06429	O00311	CDC7	Cell division cycle 7-related protein kinase
-1.76667	2.01909	Q9UJX3	ANAPC7	Anaphase-promoting complex subunit 7
-1.78885	1.74278	Q9C0C7	AMBRA1	Activating molecule in BECN1-regulated autophagy protein 1
-1.79543	4.39009	P27708;P31327	CAD	CAD protein;Glutamine-dependent carbamoyl-phosphate synthase;Aspartate carbamoyltransferase;Dihydroorotase
-1.79912	4.66466	P34932	HSPA4	Heat shock 70 kDa protein 4
-1.81518	1.97878	P62191	PSMC1	26S protease regulatory subunit 4
-1.83095	5.32248	P46379	BAG6	Large proline-rich protein BAG6
-1.87862	2.9068	Q9Y266	NUDC	Nuclear migration protein nudC
-1.87988	2.9513	P40938	RFC3	Replication factor C subunit 3
-1.95116	4.13572	O95817	BAG3	BAG family molecular chaperone regulator 3
-1.97627	5.57937	P68371	TUBB4B	Tubulin beta-4B chain
-1.9866	1.92381	O95801	TTC4	Tetratricopeptide repeat protein 4
-2.01278	5.74368	P07437;A6NNZ2	TUBB	Tubulin beta chain
-2.01442	6.45614	Q13451	FKBP5	Peptidyl-prolyl cis-trans isomerase FKBP5;Peptidyl-prolyl cis-trans isomerase FKBP5, N-terminally processed
-2.03005	0.970675	O43242	PSMD3	26S proteasome non-ATPase regulatory subunit 3
-2.07721	6.47197	Q92598	HSPH1	Heat shock protein 105 kDa
-2.14186	4.08611	P53396	ACLY	ATP-citrate synthase
-2.15632	2.50686	Q15029	EFTUD2	116 kDa U5 small nuclear ribonucleoprotein component
-2.16736	6.51961	Q99614	TTC1	Tetratricopeptide repeat protein 1
-2.18664	5.66244	O00170	AIP	AH receptor-interacting protein
-2.23266	5.97564	Q9BQE3	TUBA1C	Tubulin alpha-1C chain
-2.24786	4.08293	Q3ZCM7	TUBB8	Tubulin beta-8 chain
-2.24969	1.41632	Q86YV9	HPS6	Hermansky-Pudlak syndrome 6 protein
-2.30859	1.83012	Q93008;O00507	USP9X	Probable ubiquitin carboxyl-terminal hydrolase FAF-X
-2.37834	1.24848	O94927	HAUS5	HAUS augmin-like complex subunit 5
-2.39259	8.73496	Q15345	LRRC41	Leucine-rich repeat-containing protein 41
-2.42618	4.64244	Q7L5D6	GET4	Golgi to ER traffic protein 4 homolog
-2.44812	3.92055	P53041	PPP5C	Serine/threonine-protein phosphatase 5
-2.4624	1.20252	Q8N163	CCAR2	Cell cycle and apoptosis regulator protein 2
-2.46852	7.81211	P31689	DNAJA1	DnaJ homolog subfamily A member 1
-2.47155	9.97828	Q9UNE7	STUB1	E3 ubiquitin-protein ligase CHIP
-2.4744	3.2546	Q9NZL4	HSPBP1	Hsp70-binding protein 1
-2.48497	5.33901	O75190;Q8WWF6;Q7Z6W7	DNAJB6	DnaJ homolog subfamily B member 6
-2.48576	9.95693	Q9H6T3	RPAP3	RNA polymerase II-associated protein 3
-2.51606	6.28191	Q6NXR4	TTI2	TELO2-interacting protein 2
-2.51818	1.76938	P30876	POLR2B	DNA-directed RNA polymerase II subunit RPB2
-2.57746	8.27311	O95816	BAG2	BAG family molecular chaperone regulator 2
-2.57763	2.7768	Q15773	MLF2	Myeloid leukemia factor 2
-2.59551	1.82274	Q8N5M4	TTC9C	Tetratricopeptide repeat protein 9C
-2.62109	2.96853	Q16543	CDC37	Hsp90 co-chaperone Cdc37;Hsp90 co-chaperone Cdc37, N-terminally processed
-2.68418	1.35024	O95163	IKBKAP	Elongator complex protein 1
-2.7172	9.34688	P68363;P68366;Q9H853	TUBA1B;TUBA4A	Tubulin alpha-1B chain;Tubulin alpha-4A chain
-2.74196	7.14838	Q9Y230	RUVBL2	RuvB-like 2
-2.81807	5.26362	Q9Y5L4	TIMM13	Mitochondrial import inner membrane translocase subunit Tim13
-2.8249	2.5432	Q9BZH6	WDR11	WD repeat-containing protein 11
-2.83678	3.28986	P35998	PSMC2	26S protease regulatory subunit 7
-2.84857	2.23603	P40937	RFC5	Replication factor C subunit 5
-2.85626	3.18526	O43156	TTI1	TELO2-interacting protein 1 homolog
-2.87179	7.03382	Q9HB71	CACYBP	Calcyclin-binding protein
-2.9308	11.9117	P0DMV9;P0DMV8	HSPA1B;HSPA1A	Heat shock 70 kDa protein 1B;Heat shock 70 kDa protein 1A
-2.94106	8.48375	Q15185	PTGES3	Prostaglandin E synthase 3
-3.01453	8.92647	O60884	DNAJA2	DnaJ homolog subfamily A member 2
-3.22976	3.86372	Q16531	DDB1	DNA damage-binding protein 1
-3.41921	8.43876	Q71U36;Q13748;Q6PEY2	TUBA1A;TUBA3C;TUBA3E	Tubulin alpha-1A chain;Tubulin alpha-3C/D chain;Tubulin alpha-3E chain
-3.46832	5.26034	Q9NWS0	PIH1D1	PIH1 domain-containing protein 1
-3.50935	3.32547	Q9Y4C2	TCAF1	TRPM8 channel-associated factor 1
-3.51018	4.02481	Q9Y4R8	TELO2	Telomere length regulation protein TEL2 homolog
-3.51338	8.50257	Q9Y265	RUVBL1	RuvB-like 1
-3.70629	5.61469	Q9Y5J9	TIMM8B	Mitochondrial import inner membrane translocase subunit Tim8 B
-4.04793	2.9298	P11441	UBL4A	Ubiquitin-like protein 4A
-4.08926	4.40962	Q9NWK9	ZNHIT6	Box C/D snoRNA protein 1
-4.2046	8.90032	O60220	TIMM8A	Mitochondrial import inner membrane translocase subunit Tim8 A
-4.26879	10.3286	Q99615	DNAJC7	DnaJ homolog subfamily C member 7
-4.66146	5.97755	O43765	SGTA	Small glutamine-rich tetratricopeptide repeat-containing protein alpha
-4.74847	4.38746	Q58FF6	HSP90AB4P	Putative heat shock protein HSP 90-beta 4
-4.95621	7.19729	Q02790	FKBP4	Peptidyl-prolyl cis-trans isomerase FKBP4;Peptidyl-prolyl cis-trans isomerase FKBP4, N-terminally processed
-5.00036	6.92563	P11021	HSPA5	78 kDa glucose-regulated protein
-5.41735	6.06398	P54652	HSPA2	Heat shock-related 70 kDa protein 2
-5.76322	8.24326	Q86Y56	DNAAF5	Dynein assembly factor 5, axonemal
-5.83209	8.80357	Q9UL15	BAG5	BAG family molecular chaperone regulator 5
-6.23627	9.8925	Q15785	TOMM34	Mitochondrial import receptor subunit TOM34
-6.3495	8.34313	P25685;Q9UDY4	DNAJB1	DnaJ homolog subfamily B member 1
-9.53852	9.51583	Q58FF8	HSP90AB2P	Putative heat shock protein HSP 90-beta 2
