# Supplementary material for: Soluble αβ-tubulins reversibly sequester TTC5 to regulate tubulin mRNA decay
Source: Nat Commun. 2024 Nov 17;15:9963. doi: 10.1038/s41467-024-54036-0 (PMC11570694; doi:10.1038/s41467-024-54036-0)
Supplement: Supplementary file 6 — Supplementary Dataset 3 [file 41467_2024_54036_MOESM6_ESM.xlsx]

## Sheet: raw
		State				Replicates	SUM
	State 1	TTC5		T1	3s	3	3
	State 2	TTC5_abTubulin		T2	30s	3	6
	State 3	0		T3	300s	3	9
	State 4			T4
	State 5			T5
	State 6			T6																																										RAW VALUES FOR DEUTERATION LEVELS FOR EACH PEPTIDES (EXPRESSED AS #D and %D)
									3s	3s	3s	3s	3s	3s		30s	30s	30s	30s	30s	30s							300s	300s	300s	300s	300s	300s					0	#REF!				0	0	0	3s	3s	3s	30s
	State	Sequence	Start	End	Charge	Max D	Search RT		#D	#D	#D	%D	%D	%D	#D right	#D	#D	#D	%D	%D	%D	#D right	#D right	#D right	%D right	%D right	%D right	#D	#D	#D	%D	%D	%D	#D right				State	Sequence	Start	End	Charge	Max D	Search RT	0	#D	#D	#D	#D
14	TTC5	ADEEEEVKPILQKLQE	3	18	3	13	12.21		3.473	3.395	3.277	34.698	33.92	32.732	0	5.907	5.679	5.978	59.012	56.737	59.717	0	0	0	0	0	0	7.088	7.12	6.641	70.812	71.131	66.341	0				TTC5	ADEEEEVKPILQKLQE	3	18	3	13	12.21	0	3.473	3.395	3.277	5.907
15	TTC5	DEEEEVKPILQKLQE	4	18	2	12	12.52		3.177	3.223	3.256	34.386	34.884	35.238	0	5.762	5.739	5.717	62.356	62.113	61.87	0	0	0	0	0	0	6.348	7.259	7.038	68.703	78.565	76.171	0				TTC5	DEEEEVKPILQKLQE	4	18	2	12	12.52	0	3.177	3.223	3.256	5.762
16	TTC5	EEEEVKPIL	5	13	2	6	8.69		1.789	2.206	1.739	38.729	47.742	37.65	0	3.371	3.268	3.459	72.974	70.733	74.872	0	0	0	0	0	0	3.843	4.316	3.861	83.18	93.423	83.579	0				TTC5	EEEEVKPIL	5	13	2	6	8.69	0	1.789	2.206	1.739	3.371
17	TTC5	EEEEVKPILQKLQE	5	18	3	11	10.05		1.892	2.046	1.969	22.342	24.159	23.252	0	4.251	4.198	4.233	50.187	49.561	49.971	0	0	0	0	0	0	5.705	5.752	6.105	67.361	67.906	72.081	0				TTC5	EEEEVKPILQKLQE	5	18	3	11	10.05	0	1.892	2.046	1.969	4.251
18	TTC5	EEEEVKPILQKLQEL	5	19	3	12	15.42		1.253	1.621	1.466	13.562	17.541	15.865	0	3.537	3.529	3.481	38.278	38.188	37.678	0	0	0	0	0	0	5.134	4.968	4.317	55.566	53.766	46.725	0				TTC5	EEEEVKPILQKLQEL	5	19	3	12	15.42	0	1.253	1.621	1.466	3.537
19	TTC5	EEEVKPIL	6	13	2	5	8.32		1.511	1.733	1.587	39.251	45.014	41.214	0	3.151	2.93	3.095	81.835	76.094	80.392	0	0	0	0	0	0	3.574	3.543	3.316	92.834	92.027	86.143	0				TTC5	EEEVKPIL	6	13	2	5	8.32	0	1.511	1.733	1.587	3.151
20	TTC5	EEEVKPILQKLQE	6	18	3	10	9.35		1.587	1.925	1.727	20.616	25.002	22.435	0	3.908	3.709	3.998	50.755	48.173	51.92	0	0	0	0	0	0	5.252	5.109	5.159	68.21	66.352	66.996	0				TTC5	EEEVKPILQKLQE	6	18	3	10	9.35	0	1.587	1.925	1.727	3.908
21	TTC5	EEEVKPILQKLQEL	6	19	3	11	14.76		1.554	1.679	1.576	18.346	19.817	18.612	0	3.457	3.541	3.715	40.82	41.809	43.856	0	0	0	0	0	0	4.906	4.858	5.04	57.92	57.35	59.506	0				TTC5	EEEVKPILQKLQEL	6	19	3	11	14.76	0	1.554	1.679	1.576	3.457
22	TTC5	EEVKPILQKLQE	7	18	3	9	8.47		1.371	1.663	1.423	19.786	24.001	20.529	0	3.708	3.554	3.444	53.509	51.284	49.694	0	0	0	0	0	0	4.826	4.974	4.849	69.643	71.778	69.97	0				TTC5	EEVKPILQKLQE	7	18	3	9	8.47	0	1.371	1.663	1.423	3.708
23	TTC5	EVKPIL	8	13	1	3	7.21		0.855	1.046	0.907	36.999	45.281	39.266	0	2.035	2.026	2.062	88.112	87.691	89.243	0	0	0	0	0	0	2.563	2.582	2.493	110.936	111.795	107.929	0				TTC5	EVKPIL	8	13	1	3	7.21	0	0.855	1.046	0.907	2.035
24	TTC5	EVKPILQKLQE	8	18	3	8	7.43		1.009	1.126	0.966	16.373	18.273	15.689	0	2.772	2.634	2.74	45.006	42.767	44.473	0	0	0	0	0	0	4.041	4.143	3.862	65.6	67.254	62.696	0				TTC5	EVKPILQKLQE	8	18	3	8	7.43	0	1.009	1.126	0.966	2.772
25	TTC5	QKLQEL	14	19	1	4	5.14		0.079	0.063	0.071	2.566	2.032	2.296	0	0.049	0.112	0.091	1.581	3.635	2.942	0	0	0	0	0	0	0.202	0.161	0.158	6.548	5.221	5.12	0				TTC5	QKLQEL	14	19	1	4	5.14	0	0.079	0.063	0.071	0.049
26	TTC5	QKLQELVDQL	14	23	2	8	13.54		-0.058	0.008	-0.006	-0.939	0.135	-0.105	0	-0.01	0.04	0.024	-0.157	0.657	0.397	0	0	0	0	0	0	0.143	0.047	0.06	2.317	0.77	0.979	0				TTC5	QKLQELVDQL	14	23	2	8	13.54	0	-0.058	0.008	-0.006	-0.01
27	TTC5	YSFRDCY	24	30	2	5	11.8		0.171	0.19	0.206	4.447	4.947	5.342	0	0.371	0.41	0.469	9.648	10.646	12.179	0	0	0	0	0	0	1.035	1.058	0.858	26.895	27.481	22.285	0				TTC5	YSFRDCY	24	30	2	5	11.8	0	0.171	0.19	0.206	0.371
28	TTC5	YSFRDCYF	24	31	2	6	15.87		0.739	0.778	0.83	15.989	16.837	17.97	0	0.962	0.891	0.973	20.816	19.277	21.056	0	0	0	0	0	0	1.463	1.47	1.261	31.675	31.823	27.285	0				TTC5	YSFRDCYF	24	31	2	6	15.87	0	0.739	0.778	0.83	0.962
29	TTC5	FETHSVE	31	37	2	5	2.52		2.014	2.266	2.321	52.318	58.863	60.293	0	2.355	2.084	2.299	61.179	54.131	59.702	0	0	0	0	0	0	2.236	2.25	2.043	58.086	58.448	53.067	0				TTC5	FETHSVE	31	37	2	5	2.52	0	2.014	2.266	2.321	2.355
30	TTC5	FETHSVEDAGRKQQDVQ	31	47	3	15	3		4.428	4.873	4.963	38.335	42.187	42.969	0	6.862	6.121	6.649	59.408	52.996	57.564	0	0	0	0	0	0	7.191	7.237	6.725	62.262	62.654	58.221	0				TTC5	FETHSVEDAGRKQQDVQ	31	47	3	15	3	0	4.428	4.873	4.963	6.862
31	TTC5	FETHSVEDAGRKQQDVQKE	31	49	3	17	2.71		4.726	4.722	4.735	36.101	36.071	36.173	0	6.806	6.212	6.567	51.996	47.457	50.168	0	0	0	0	0	0	7.026	7.082	6.256	53.674	54.104	47.79	0				TTC5	FETHSVEDAGRKQQDVQKE	31	49	3	17	2.71	0	4.726	4.722	4.735	6.806
32	TTC5	FETHSVEDAGRKQQDVQKEMEKTLQQM	31	57	4	25	12.74		3.731	3.91	3.836	19.383	20.312	19.926	0	5.612	5.1	5.522	29.154	26.496	28.688	0	0	0	0	0	0	6.547	6.299	5.943	34.008	32.724	30.871	0				TTC5	FETHSVEDAGRKQQDVQKEMEKTLQQM	31	57	4	25	12.74	0	3.731	3.91	3.836	5.612
33	TTC5	ETHSVEDAGRKQQDVQKEMEKTLQQM	32	57	4	24	12.25		3.23	3.314	3.549	17.477	17.931	19.206	0	5.125	4.562	5.007	27.734	24.685	27.095	0	0	0	0	0	0	5.846	5.776	5.257	31.632	31.253	28.448	0				TTC5	ETHSVEDAGRKQQDVQKEMEKTLQQM	32	57	4	24	12.25	0	3.23	3.314	3.549	5.125
34	TTC5	EEVVGSVQGKAQV	58	70	2	11	5.27		5.319	6.293	5.993	62.795	74.293	70.76	0	7.469	7.037	7.205	88.178	83.085	85.061	0	0	0	0	0	0	7.682	7.766	7.532	90.692	91.687	88.929	0				TTC5	EEVVGSVQGKAQV	58	70	2	11	5.27	0	5.319	6.293	5.993	7.469
35	TTC5	EEVVGSVQGKAQVL	58	71	2	12	11.85		5.303	6.213	5.918	57.387	67.243	64.046	0	7.443	7.118	7.292	80.553	77.031	78.919	0	0	0	0	0	0	7.837	7.966	7.767	84.82	86.21	84.061	0				TTC5	EEVVGSVQGKAQVL	58	71	2	12	11.85	0	5.303	6.213	5.918	7.443
36	TTC5	EEVVGSVQGKAQVLML	58	73	2	14	13.98		5.122	5.961	5.63	47.512	55.299	52.23	0	7.234	6.96	7.097	67.105	64.56	65.836	0	0	0	0	0	0	7.535	7.877	7.5	69.902	73.068	69.576	0				TTC5	EEVVGSVQGKAQVLML	58	73	2	14	13.98	0	5.122	5.961	5.63	7.234
37	TTC5	EVVGSVQGKA	59	68	2	8	1.9		3.956	4.336	4.236	64.229	70.392	68.762	0	5.351	5.152	5.011	86.863	83.632	81.355	0	0	0	0	0	0	5.289	5.736	5.009	85.86	93.11	81.314	0				TTC5	EVVGSVQGKA	59	68	2	8	1.9	0	3.956	4.336	4.236	5.351
38	TTC5	EVVGSVQGKAQVL	59	71	2	11	7.54		4.975	5.798	5.634	58.732	68.449	66.516	0	7.086	6.56	6.742	83.661	77.447	79.602	0	0	0	0	0	0	7.37	7.182	6.842	87.009	84.794	80.78	0				TTC5	EVVGSVQGKAQVL	59	71	2	11	7.54	0	4.975	5.798	5.634	7.086
39	TTC5	EVVGSVQGKAQVLML	59	73	2	13	13.13		5.159	5.737	5.492	51.534	57.316	54.866	0	6.666	6.643	6.638	66.597	66.359	66.309	0	0	0	0	0	0	7.314	7.307	7.145	73.072	72.998	71.374	0				TTC5	EVVGSVQGKAQVLML	59	73	2	13	13.13	0	5.159	5.737	5.492	6.666
40	TTC5	VVGSVQGKAQV	60	70	2	9	2.74		4.639	5.441	5.271	66.936	78.518	76.055	0	6.89	6.382	6.591	99.422	92.092	95.102	0	0	0	0	0	0	6.795	7.047	6.456	98.058	101.694	93.164	0				TTC5	VVGSVQGKAQV	60	70	2	9	2.74	0	4.639	5.441	5.271	6.89
41	TTC5	VVGSVQGKAQVL	60	71	2	10	6.97		4.813	5.555	5.384	62.503	72.145	69.916	0	6.871	6.374	6.56	89.237	82.776	85.2	0	0	0	0	0	0	6.7	6.638	6.364	87.011	86.204	82.651	0				TTC5	VVGSVQGKAQVL	60	71	2	10	6.97	0	4.813	5.555	5.384	6.871
42	TTC5	VVGSVQGKAQVLML	60	73	2	12	12.35		4.79	5.519	5.201	51.843	59.733	56.29	0	6.839	6.397	6.646	74.019	69.23	71.924	0	0	0	0	0	0	6.757	6.919	6.472	73.123	74.882	70.041	0				TTC5	VVGSVQGKAQVLML	60	73	2	12	12.35	0	4.79	5.519	5.201	6.839
43	TTC5	LMLTGKALNVTPDYSPKAEEL	71	91	3	17	12.49		1.516	1.673	1.671	11.579	12.777	12.765	0	2.07	1.977	2.12	15.812	15.106	16.199	0	0	0	0	0	0	3.064	2.454	2.43	23.41	18.75	18.564	0				TTC5	LMLTGKALNVTPDYSPKAEEL	71	91	3	17	12.49	0	1.516	1.673	1.671	2.07
44	TTC5	MLTGKALNVTPDYSPKAEE	72	90	3	15	8.56		1.774	2.029	1.991	15.361	17.563	17.238	0	2.081	2.364	2.295	18.021	20.467	19.869	0	0	0	0	0	0	3.087	2.716	2.59	26.728	23.514	22.421	0				TTC5	MLTGKALNVTPDYSPKAEE	72	90	3	15	8.56	0	1.774	2.029	1.991	2.081
45	TTC5	MLTGKALNVTPDYSPKAEEL	72	91	2	16	11.28		1.685	1.63	1.719	13.679	13.228	13.954	0	2.036	2.004	2.164	16.526	16.266	17.562	0	0	0	0	0	0	2.711	2.569	2.386	22.008	20.856	19.366	0				TTC5	MLTGKALNVTPDYSPKAEEL	72	91	2	16	11.28	0	1.685	1.63	1.719	2.036
46	TTC5	MLTGKALNVTPDYSPKAEELL	72	92	3	17	13.11		1.722	1.688	1.792	13.154	12.896	13.689	0	2.083	1.991	2.171	15.915	15.209	16.585	0	0	0	0	0	0	2.947	2.468	2.443	22.514	18.853	18.667	0				TTC5	MLTGKALNVTPDYSPKAEELL	72	92	3	17	13.11	0	1.722	1.688	1.792	2.083
47	TTC5	LTGKALNVTPDYSPKAEE	73	90	3	14	7.02		1.733	1.819	1.842	16.074	16.874	17.084	0	2.04	1.987	2.141	18.926	18.435	19.862	0	0	0	0	0	0	2.65	2.513	2.286	24.586	23.314	21.204	0				TTC5	LTGKALNVTPDYSPKAEE	73	90	3	14	7.02	0	1.733	1.819	1.842	2.04
48	TTC5	LTGKALNVTPDYSPKAEEL	73	91	3	15	9.64		1.965	2.596	2.19	17.011	22.474	18.958	0	2.834	2.32	2.536	24.538	20.083	21.96	0	0	0	0	0	0	3.017	2.898	2.625	26.122	25.088	22.731	0				TTC5	LTGKALNVTPDYSPKAEEL	73	91	3	15	9.64	0	1.965	2.596	2.19	2.834
49	TTC5	TGKALNVTPDYSPKAEE	74	90	3	13	6.1		1.876	1.934	2.009	18.745	19.325	20.067	0	2.151	2.23	2.368	21.487	22.274	23.654	0	0	0	0	0	0	2.789	2.767	2.389	27.862	27.64	23.87	0				TTC5	TGKALNVTPDYSPKAEE	74	90	3	13	6.1	0	1.876	1.934	2.009	2.151
50	TTC5	TGKALNVTPDYSPKAEEL	74	91	3	14	8.89		1.736	1.828	1.855	16.104	16.953	17.205	0	2.032	1.994	2.147	18.848	18.494	19.92	0	0	0	0	0	0	2.658	2.52	2.294	24.653	23.381	21.281	0				TTC5	TGKALNVTPDYSPKAEEL	74	91	3	14	8.89	0	1.736	1.828	1.855	2.032
51	TTC5	NVTPDYSPKAEEL	79	91	2	9	9.13		1.712	1.798	1.893	24.709	25.945	27.315	0	2.254	1.996	2.127	32.521	28.809	30.693	0	0	0	0	0	0	2.539	2.522	2.3	36.637	36.388	33.194	0				TTC5	NVTPDYSPKAEEL	79	91	2	9	9.13	0	1.712	1.798	1.893	2.254
52	TTC5	LLSKAVKLEPEL	91	102	3	9	9.71		0.124	0.133	0.137	1.787	1.915	1.979	0	0.191	0.297	0.281	2.761	4.284	4.058	0	0	0	0	0	0	0.752	0.74	0.621	10.851	10.681	8.966	0				TTC5	LLSKAVKLEPEL	91	102	3	9	9.71	0	0.124	0.133	0.137	0.191
53	TTC5	LSKAVKLEPEL	92	102	2	8	8.06		0.21	0.186	0.195	3.402	3.015	3.167	0	0.309	0.384	0.418	5.021	6.238	6.778	0	0	0	0	0	0	0.94	0.857	0.763	15.263	13.915	12.386	0				TTC5	LSKAVKLEPEL	92	102	2	8	8.06	0	0.21	0.186	0.195	0.309
54	TTC5	LSKAVKLEPELVEA	92	105	2	11	9.08		0.326	0.681	0.37	3.846	8.045	4.364	0	0.745	0.744	0.915	8.795	8.781	10.805	0	0	0	0	0	0	1.802	1.63	1.576	21.277	19.246	18.608	0				TTC5	LSKAVKLEPELVEA	92	105	2	11	9.08	0	0.326	0.681	0.37	0.745
55	TTC5	VEAWNQL	103	109	1	5	12.94		0.063	-0.02	0.025	1.63	-0.531	0.659	0	0.076	0.213	0.1	1.966	5.53	2.608	0	0	0	0	0	0	0.432	0.302	0.406	11.222	7.85	10.547	0				TTC5	VEAWNQL	103	109	1	5	12.94	0	0.063	-0.02	0.025	0.076
56	TTC5	VEAWNQLGE	103	111	1	7	11.51		0.243	0.199	0.225	4.504	3.697	4.181	0	0.232	0.289	0.333	4.303	5.359	6.174	0	0	0	0	0	0	0.665	0.592	0.453	12.33	10.974	8.401	0				TTC5	VEAWNQLGE	103	111	1	7	11.51	0	0.243	0.199	0.225	0.232
57	TTC5	VEAWNQLGEV	103	112	2	8	14.02		0.216	0.175	0.177	3.506	2.846	2.874	0	0.159	0.237	0.239	2.582	3.843	3.885	0	0	0	0	0	0	0.482	0.344	0.394	7.819	5.584	6.393	0				TTC5	VEAWNQLGEV	103	112	2	8	14.02	0	0.216	0.175	0.177	0.159
58	TTC5	VEAWNQLGEVY	103	113	2	9	15.21		0.305	0.084	0.137	4.395	1.219	1.983	0	0.156	0.262	0.241	2.252	3.779	3.476	0	0	0	0	0	0	0.565	0.441	0.231	8.148	6.368	3.334	0				TTC5	VEAWNQLGEVY	103	113	2	9	15.21	0	0.305	0.084	0.137	0.156
59	TTC5	VEAWNQLGEVYWKKGDVA	103	120	3	16	14.5		0.698	0.499	0.716	5.664	4.054	5.815	0	1.251	1.42	1.583	10.153	11.523	12.851	0	0	0	0	0	0	2.359	2.273	1.951	19.15	18.453	15.833	0				TTC5	VEAWNQLGEVYWKKGDVA	103	120	3	16	14.5	0	0.698	0.499	0.716	1.251
60	TTC5	VEAWNQLGEVYWKKGDVAAA	103	122	2	18	14.94		0.33	0.831	0.786	2.381	5.995	5.672	0	1.287	2.073	1.812	9.287	14.955	13.07	0	0	0	0	0	0	2.694	2.633	2.356	19.435	18.997	16.997	0				TTC5	VEAWNQLGEVYWKKGDVAAA	103	122	2	18	14.94	0	0.33	0.831	0.786	1.287
61	TTC5	WNQLGEV	106	112	1	5	11.14		0.236	0.092	0.099	6.141	2.389	2.57	0	0.141	0.234	0.278	3.674	6.067	7.214	0	0	0	0	0	0	0.379	0.416	0.408	9.846	10.799	10.596	0				TTC5	WNQLGEV	106	112	1	5	11.14	0	0.236	0.092	0.099	0.141
62	TTC5	WNQLGEVY	106	113	1	6	12.84		0.094	-0.081	-0.037	2.028	-1.744	-0.807	0	-0.088	0.032	0.075	-1.907	0.7	1.621	0	0	0	0	0	0	0.249	0.267	0.151	5.395	5.788	3.275	0				TTC5	WNQLGEVY	106	113	1	6	12.84	0	0.094	-0.081	-0.037	-0.088
63	TTC5	WNQLGEVYWKKGDVAAA	106	122	3	15	11.99		0.783	0.763	0.812	6.776	6.609	7.027	0	1.636	1.734	1.915	14.165	15.01	16.576	0	0	0	0	0	0	2.825	2.792	2.54	24.459	24.17	21.99	0				TTC5	WNQLGEVYWKKGDVAAA	106	122	3	15	11.99	0	0.783	0.763	0.812	1.636
64	TTC5	GEVYWKKGDVAAA	110	122	3	11	6.67		0.549	0.585	0.596	6.476	6.911	7.041	0	1.642	1.745	1.895	19.387	20.597	22.368	0	0	0	0	0	0	2.416	2.787	2.537	28.526	32.907	29.957	0				TTC5	GEVYWKKGDVAAA	110	122	3	11	6.67	0	0.549	0.585	0.596	1.642
65	TTC5	YWKKGDVA	113	120	2	6	3.06		0.459	0.525	0.649	9.939	11.364	14.039	0	1.304	1.449	1.416	28.224	31.356	30.653	0	0	0	0	0	0	2.219	2.117	1.938	48.032	45.831	41.942	0				TTC5	YWKKGDVA	113	120	2	6	3.06	0	0.459	0.525	0.649	1.304
66	TTC5	YWKKGDVAAA	113	122	2	8	3.49		0.698	0.605	0.618	11.329	9.815	10.031	0	1.533	1.689	1.813	24.887	27.415	29.434	0	0	0	0	0	0	2.711	2.686	2.408	44.014	43.611	39.09	0				TTC5	YWKKGDVAAA	113	122	2	8	3.49	0	0.698	0.605	0.618	1.533
67	TTC5	YWKKGDVAAAHTCF	113	126	3	12	8.02		0.968	0.792	0.725	10.48	8.575	7.846	0	2.001	2.068	2.115	21.654	22.376	22.886	0	0	0	0	0	0	3.16	2.876	2.713	34.199	31.128	29.357	0				TTC5	YWKKGDVAAAHTCF	113	126	3	12	8.02	0	0.968	0.792	0.725	2.001
68	TTC5	WKKGDVAAAHTCF	114	126	3	11	6.91		1.381	0.695	0.838	16.307	8.208	9.892	0	1.913	2.021	2.197	22.591	23.857	25.94	0	0	0	0	0	0	3.117	2.863	3.263	36.795	33.799	38.519	0				TTC5	WKKGDVAAAHTCF	114	126	3	11	6.91	0	1.381	0.695	0.838	1.913
69	TTC5	HTCFSGALTHCRNKVSLQNL	123	142	3	18	10.48		3.494	1.553	2.319	25.21	11.201	16.73	0	4.375	4.039	3.814	31.568	29.139	27.517	0	0	0	0	0	0	6.193	7.428	5.956	44.683	53.594	42.976	0				TTC5	HTCFSGALTHCRNKVSLQNL	123	142	3	18	10.48	0	3.494	1.553	2.319	4.375
70	TTC5	SGALTHCRNKVSL	127	139	3	11	4.58		1.916	2.225	2.678	22.627	26.267	31.623	0	3.611	3.096	3.538	42.627	36.551	41.765	0	0	0	0	0	0	4.404	4.392	3.905	51.995	51.851	46.101	0				TTC5	SGALTHCRNKVSL	127	139	3	11	4.58	0	1.916	2.225	2.678	3.611
71	TTC5	SGALTHCRNKVSLQNL	127	142	3	14	7.85		1.689	1.549	1.742	15.666	14.373	16.158	0	3.205	2.755	3.184	29.726	25.558	29.533	0	0	0	0	0	0	5.501	5.552	4.907	51.025	51.499	45.515	0				TTC5	SGALTHCRNKVSLQNL	127	142	3	14	7.85	0	1.689	1.549	1.742	3.205
72	TTC5	SGALTHCRNKVSLQNLSM	127	144	3	16	9.15		1.534	1.451	1.641	12.448	11.778	13.319	0	3.285	2.853	3.314	26.66	23.16	26.902	0	0	0	0	0	0	6.199	6.326	5.327	50.318	51.345	43.24	0				TTC5	SGALTHCRNKVSLQNLSM	127	144	3	16	9.15	0	1.534	1.451	1.641	3.285
73	TTC5	VLRQLRTDTE	145	154	3	8	3.07		3.261	3.572	3.472	52.935	57.994	56.368	0	4.255	3.822	4.064	69.076	62.044	65.978	0	0	0	0	0	0	4.665	4.64	4.425	75.729	75.323	71.838	0				TTC5	VLRQLRTDTE	145	154	3	8	3.07	0	3.261	3.572	3.472	4.255
74	TTC5	VLRQLRTDTEDE	145	156	2	10	4.21		3.662	4.1	4.171	47.564	53.252	54.168	0	5.025	4.121	4.598	65.261	53.515	59.715	0	0	0	0	0	0	5.175	5.17	4.456	67.207	67.146	57.875	0				TTC5	VLRQLRTDTEDE	145	156	2	10	4.21	0	3.662	4.1	4.171	5.025
75	TTC5	VLRQLRTDTEDEHSHHVMDSVRQAKL	145	170	4	24	7		3.296	3.096	5.199	17.833	16.755	28.131	0	5.19	4.192	4.729	28.083	22.683	25.587	0	0	0	0	0	0	6.513	6.392	5.42	35.244	34.59	29.328	0				TTC5	VLRQLRTDTEDEHSHHVMDSVRQAKL	145	170	4	24	7	0	3.296	3.096	5.199	5.19
76	TTC5	RQLRTDTEDEHSHHVMDSVRQAKL	147	170	5	22	5.66		2.607	2.282	3.163	15.391	13.47	18.67	0	4.453	3.459	3.85	26.288	20.421	22.727	0	0	0	0	0	0	5.47	5.484	4.375	32.288	32.374	25.827	0				TTC5	RQLRTDTEDEHSHHVMDSVRQAKL	147	170	5	22	5.66	0	2.607	2.282	3.163	4.453
77	TTC5	DTEDEHSHHVMDSVRQAKL	152	170	3	17	6.51		1.579	3.378	2.023	12.063	25.805	15.456	0	3.22	2.63	2.512	24.595	20.094	19.193	0	0	0	0	0	0	3.805	4.05	3.488	29.069	30.94	26.644	0				TTC5	DTEDEHSHHVMDSVRQAKL	152	170	3	17	6.51	0	1.579	3.378	2.023	3.22
78	TTC5	SVRQAKL	164	170	2	5	0.65		0.409	0.222	0.268	10.632	5.764	6.971	0	0.342	0.417	0.431	8.89	10.836	11.189	0	0	0	0	0	0	0.79	0.828	0.74	20.518	21.518	19.214	0				TTC5	SVRQAKL	164	170	2	5	0.65	0	0.409	0.222	0.268	0.342
79	TTC5	AVQMDVHDGRS	171	181	2	9	2.12		1.002	1.072	1.013	14.46	15.473	14.625	0	1.326	1.269	1.446	19.133	18.315	20.862	0	0	0	0	0	0	2.008	2.018	1.768	28.982	29.122	25.517	0				TTC5	AVQMDVHDGRS	171	181	2	9	2.12	0	1.002	1.072	1.013	1.326
80	TTC5	AVQMDVHDGRSW	171	182	2	10	7.82		0.719	0.999	0.689	9.336	12.975	8.943	0	1.025	0.81	0.991	13.313	10.519	12.865	0	0	0	0	0	0	1.356	1.406	1.181	17.612	18.253	15.338	0				TTC5	AVQMDVHDGRSW	171	182	2	10	7.82	0	0.719	0.999	0.689	1.025
81	TTC5	DVHDGRSW	175	182	2	6	4.24		0.199	0.135	0.134	4.314	2.92	2.908	0	0.306	0.295	0.351	6.616	6.375	7.595	0	0	0	0	0	0	0.63	0.667	0.52	13.638	14.431	11.258	0				TTC5	DVHDGRSW	175	182	2	6	4.24	0	0.199	0.135	0.134	0.306
82	TTC5	DVHDGRSWYILGNSY	175	189	3	13	15.1		-0.061	-0.071	-0.105	-0.605	-0.71	-1.045	0	0.006	0.022	0.086	0.059	0.223	0.86	0	0	0	0	0	0	0.247	0.246	0.191	2.469	2.461	1.903	0				TTC5	DVHDGRSWYILGNSY	175	189	3	13	15.1	0	-0.061	-0.071	-0.105	0.006
83	TTC5	WYILGNS	182	188	1	5	15.96		0.053	0.004	0.051	1.37	0.101	1.334	0	0.04	0.117	0.126	1.052	3.047	3.284	0	0	0	0	0	0	0.135	0.109	0.142	3.519	2.836	3.678	0				TTC5	WYILGNS	182	188	1	5	15.96	0	0.053	0.004	0.051	0.04
84	TTC5	WYILGNSY	182	189	1	6	17.82		0.077	0.037	0.047	1.674	0.795	1.014	0	0.038	0.117	0.133	0.823	2.538	2.881	0	0	0	0	0	0	0.172	0.154	0.117	3.727	3.325	2.542	0				TTC5	WYILGNSY	182	189	1	6	17.82	0	0.077	0.037	0.047	0.038
85	TTC5	YILGNS	183	188	1	4	7.12		0.182	0.285	0.229	5.909	9.265	7.445	0	0.301	0.257	0.156	9.758	8.358	5.066	0	0	0	0	0	0	0.348	0.389	0.346	11.295	12.614	11.232	0				TTC5	YILGNS	183	188	1	4	7.12	0	0.182	0.285	0.229	0.301
86	TTC5	YILGNSY	183	189	1	5	11.06		0.021	0.009	-0.001	0.542	0.232	-0.021	0	-0.015	0.051	0.068	-0.378	1.331	1.767	0	0	0	0	0	0	0.079	0.063	0.031	2.063	1.637	0.803	0				TTC5	YILGNSY	183	189	1	5	11.06	0	0.021	0.009	-0.001	-0.015
87	TTC5	YFSTGQNPKISQ	193	204	2	9	6.29		1.922	1.861	1.926	27.74	26.85	27.797	0	3.726	3.227	3.572	53.765	46.571	51.544	0	0	0	0	0	0	4.34	4.43	3.875	62.625	63.926	55.923	0				TTC5	YFSTGQNPKISQ	193	204	2	9	6.29	0	1.922	1.861	1.926	3.726
88	TTC5	YFSTGQNPKISQQ	193	205	2	10	5.65		2.117	2.263	2.071	27.498	29.39	26.897	0	4.098	3.344	3.735	53.217	43.435	48.511	0	0	0	0	0	0	4.425	4.596	3.915	57.467	59.693	50.838	0				TTC5	YFSTGQNPKISQQ	193	205	2	10	5.65	0	2.117	2.263	2.071	4.098
89	TTC5	YFSTGQNPKISQQA	193	206	2	11	6.27		2.086	2.096	2.251	24.626	24.749	26.582	0	4.294	3.477	3.916	50.691	41.047	46.238	0	0	0	0	0	0	4.575	4.602	3.968	54.017	54.337	46.851	0				TTC5	YFSTGQNPKISQQA	193	206	2	11	6.27	0	2.086	2.096	2.251	4.294
90	TTC5	YFSTGQNPKISQQAL	193	207	2	12	9.11		2	1.84	2.009	21.648	19.914	21.739	0	3.683	2.826	3.364	39.855	30.58	36.407	0	0	0	0	0	0	3.914	3.57	3.358	42.355	38.634	36.34	0				TTC5	YFSTGQNPKISQQAL	193	207	2	12	9.11	0	2	1.84	2.009	3.683
91	TTC5	YFSTGQNPKISQQALSA	193	209	2	14	8.73		1.569	1.419	1.663	14.557	13.162	15.427	0	3.223	2.334	2.797	29.895	21.652	25.942	0	0	0	0	0	0	3.62	3.624	2.868	33.578	33.618	26.603	0				TTC5	YFSTGQNPKISQQALSA	193	209	2	14	8.73	0	1.569	1.419	1.663	3.223
92	TTC5	FSTGQNPKISQQALSA	194	209	2	13	7.27		2.001	1.802	2.025	19.99	18	20.225	0	3.444	2.772	3.115	34.405	27.693	31.118	0	0	0	0	0	0	3.906	3.902	3.17	39.021	38.98	31.664	0				TTC5	FSTGQNPKISQQALSA	194	209	2	13	7.27	0	2.001	1.802	2.025	3.444
93	TTC5	YAQAEKVDRKASSNPDL	210	226	3	14	3.17		2.556	2.561	2.634	23.709	23.757	24.433	0	3.561	3.518	3.677	33.034	32.637	34.11	0	0	0	0	0	0	4.549	4.534	3.988	42.198	42.056	36.992	0				TTC5	YAQAEKVDRKASSNPDL	210	226	3	14	3.17	0	2.556	2.561	2.634	3.561
94	TTC5	YAQAEKVDRKASSNPDLHL	210	228	4	16	5.55		2.253	1.966	2.207	18.284	15.961	17.918	0	3.122	2.719	2.973	25.344	22.071	24.132	0	0	0	0	0	0	3.711	3.69	3.058	30.122	29.949	24.82	0				TTC5	YAQAEKVDRKASSNPDLHL	210	228	4	16	5.55	0	2.253	1.966	2.207	3.122
95	TTC5	EKVDRKASSNPDLHL	214	228	3	12	5.03		1.679	1.345	1.638	18.175	14.561	17.729	0	2.749	2	2.336	29.749	21.645	25.28	0	0	0	0	0	0	2.843	2.88	2.27	30.765	31.172	24.566	0				TTC5	EKVDRKASSNPDLHL	214	228	3	12	5.03	0	1.679	1.345	1.638	2.749
96	TTC5	KVDRKASSNPDLHL	215	228	3	11	4.42		1.664	1.302	1.436	19.649	15.375	16.954	0	2.467	1.785	2.493	29.127	21.078	29.434	0	0	0	0	0	0	2.766	2.694	2.707	32.661	31.804	31.957	0				TTC5	KVDRKASSNPDLHL	215	228	3	11	4.42	0	1.664	1.302	1.436	2.467
97	TTC5	HLNRATLHKYEES	227	239	3	11	2.75		0.746	0.484	0.704	8.804	5.715	8.315	0	0.389	0.591	0.68	4.595	6.972	8.029	0	0	0	0	0	0	0.699	0.65	0.588	8.251	7.678	6.943	0				TTC5	HLNRATLHKYEES	227	239	3	11	2.75	0	0.746	0.484	0.704	0.389
98	TTC5	NRATLHKYEES	229	239	2	9	0.93		0.609	0.51	0.578	8.782	7.361	8.341	0	0.445	0.606	0.65	6.418	8.746	9.378	0	0	0	0	0	0	0.608	0.664	0.568	8.769	9.582	8.193	0				TTC5	NRATLHKYEES	229	239	2	9	0.93	0	0.609	0.51	0.578	0.445
99	TTC5	NRATLHKYEESYG	229	241	3	11	4.69		1.033	0.603	0.678	12.191	7.115	8.008	0	1.409	1.242	1.362	16.63	14.663	16.075	0	0	0	0	0	0	1.8	1.842	1.771	21.246	21.752	20.91	0				TTC5	NRATLHKYEESYG	229	241	3	11	4.69	0	1.033	0.603	0.678	1.409
100	TTC5	NRATLHKYEESYGEA	229	243	3	13	5.28		1.312	0.872	0.954	13.112	8.71	9.527	0	1.661	1.689	1.73	16.589	16.873	17.278	0	0	0	0	0	0	2.298	2.189	1.984	22.956	21.869	19.818	0				TTC5	NRATLHKYEESYGEA	229	243	3	13	5.28	0	1.312	0.872	0.954	1.661
101	TTC5	NRATLHKYEESYGEAL	229	244	3	14	8.29		1.509	1.138	1.263	13.996	10.559	11.714	0	1.835	1.817	1.991	17.024	16.859	18.468	0	0	0	0	0	0	2.375	2.165	2.131	22.036	20.086	19.769	0				TTC5	NRATLHKYEESYGEAL	229	244	3	14	8.29	0	1.509	1.138	1.263	1.835
102	TTC5	HKYEESYGEA	234	243	2	8	2.83		0.854	0.623	0.679	13.868	10.106	11.028	0	1.346	1.594	1.35	21.857	25.877	21.918	0	0	0	0	0	0	1.928	1.87	1.64	31.302	30.362	26.631	0				TTC5	HKYEESYGEA	234	243	2	8	2.83	0	0.854	0.623	0.679	1.346
103	TTC5	YGEALEG	240	246	1	5	5.54		0.481	0.319	0.389	12.494	8.292	10.095	0	0.485	0.571	0.556	12.585	14.821	14.45	0	0	0	0	0	0	0.688	0.609	0.497	17.87	15.829	12.903	0				TTC5	YGEALEG	240	246	1	5	5.54	0	0.481	0.319	0.389	0.485
104	TTC5	LEGFSRAAALDPAWPEPRQREQQL	244	267	4	19	12.67		0.866	0.827	1.095	5.917	5.655	7.488	0	1.164	1.582	1.668	7.954	10.814	11.403	0	0	0	0	0	0	2.302	2.285	2.176	15.734	15.621	14.876	0				TTC5	LEGFSRAAALDPAWPEPRQREQQL	244	267	4	19	12.67	0	0.866	0.827	1.095	1.164
105	TTC5	EGFSRA	245	250	1	4	1.66		0.393	0.287	0.176	12.763	9.306	5.72	0	0.258	0.32	0.297	8.365	10.385	9.641	0	0	0	0	0	0	0.341	0.322	0.377	11.081	10.442	12.225	0				TTC5	EGFSRA	245	250	1	4	1.66	0	0.393	0.287	0.176	0.258
106	TTC5	EGFSRAAALDPAWPEPRQREQQL	245	267	4	18	11.36		0.94	0.939	0.964	6.785	6.778	6.956	0	1.254	1.528	1.625	9.051	11.023	11.728	0	0	0	0	0	0	2.397	2.324	2.209	17.297	16.769	15.935	0				TTC5	EGFSRAAALDPAWPEPRQREQQL	245	267	4	18	11.36	0	0.94	0.939	0.964	1.254
107	TTC5	EGFSRAAALDPAWPEPRQREQQLLE	245	269	4	20	12.58		1.069	0.834	0.883	6.941	5.415	5.732	0	1.106	1.571	1.525	7.184	10.199	9.905	0	0	0	0	0	0	2.197	2.165	1.88	14.263	14.056	12.207	0				TTC5	EGFSRAAALDPAWPEPRQREQQLLE	245	269	4	20	12.58	0	1.069	0.834	0.883	1.106
108	TTC5	FSRAAALD	247	254	1	6	4.3		0.386	0.227	0.262	8.357	4.915	5.666	0	0.039	0.177	0.321	0.841	3.834	6.953	0	0	0	0	0	0	0.28	0.107	0.256	6.05	2.321	5.538	0				TTC5	FSRAAALD	247	254	1	6	4.3	0	0.386	0.227	0.262	0.039
109	TTC5	FSRAAALDPAWPEPRQREQQL	247	267	3	16	10.75		0.968	0.902	0.908	7.854	7.319	7.374	0	1.337	1.58	1.633	10.851	12.828	13.254	0	0	0	0	0	0	2.432	2.416	2.287	19.738	19.607	18.564	0				TTC5	FSRAAALDPAWPEPRQREQQL	247	267	3	16	10.75	0	0.968	0.902	0.908	1.337
110	TTC5	FSRAAALDPAWPEPRQREQQL	247	267	4	16	10.75		0.973	0.953	0.942	7.897	7.737	7.647	0	1.276	1.576	1.615	10.359	12.792	13.107	0	0	0	0	0	0	2.42	2.391	2.238	19.645	19.404	18.168	0				TTC5	FSRAAALDPAWPEPRQREQQL	247	267	4	16	10.75	0	0.973	0.953	0.942	1.276
111	TTC5	FSRAAALDPAWPEPRQREQQLLE	247	269	4	18	11.81		0.834	0.831	0.85	6.02	5.996	6.133	0	1.13	1.645	1.475	8.153	11.872	10.639	0	0	0	0	0	0	2.192	2.234	2.083	15.817	16.121	15.028	0				TTC5	FSRAAALDPAWPEPRQREQQLLE	247	269	4	18	11.81	0	0.834	0.831	0.85	1.13
112	TTC5	SRAAALDPAWPEPRQREQQL	248	267	4	15	9.55		0.875	0.577	0.879	7.58	4.997	7.614	0	1.24	1.413	1.494	10.74	12.232	12.937	0	0	0	0	0	0	2.282	2.384	2.1	19.756	20.644	18.179	0				TTC5	SRAAALDPAWPEPRQREQQL	248	267	4	15	9.55	0	0.875	0.577	0.879	1.24
113	TTC5	AALDPAWPEPRQREQQL	251	267	3	12	10.31		0.797	0.71	0.748	8.62	7.684	8.099	0	1.335	1.464	1.565	14.447	15.842	16.943	0	0	0	0	0	0	2.248	2.385	2.2	24.324	25.809	23.805	0				TTC5	AALDPAWPEPRQREQQL	251	267	3	12	10.31	0	0.797	0.71	0.748	1.335
114	TTC5	AALDPAWPEPRQREQQLLE	251	269	3	14	12.53		0.635	0.555	0.66	5.893	5.152	6.121	0	1.298	1.383	1.654	12.044	12.829	15.339	0	0	0	0	0	0	2.079	2.121	1.674	19.289	19.679	15.533	0				TTC5	AALDPAWPEPRQREQQLLE	251	269	3	14	12.53	0	0.635	0.555	0.66	1.298
115	TTC5	PAWPEPRQREQQL	255	267	3	9	7.9		0.471	0.341	0.384	6.797	4.924	5.539	0	0.678	0.801	0.924	9.783	11.557	13.332	0	0	0	0	0	0	1.283	1.385	1.422	18.514	19.98	20.524	0				TTC5	PAWPEPRQREQQL	255	267	3	9	7.9	0	0.471	0.341	0.384	0.678
116	TTC5	FLDRLTSL	270	277	2	6	13.78		0.032	0.051	0.037	0.693	1.098	0.792	0	0.071	0.061	0.083	1.535	1.314	1.802	0	0	0	0	0	0	0.129	0.145	0.105	2.796	3.145	2.283	0				TTC5	FLDRLTSL	270	277	2	6	13.78	0	0.032	0.051	0.037	0.071
117	TTC5	FLDRLTSLL	270	278	2	7	17.56		0.015	0.097	0.084	0.277	1.809	1.563	0	0.016	0.145	0.042	0.299	2.699	0.788	0	0	0	0	0	0	0.156	0.153	0.038	2.886	2.839	0.71	0				TTC5	FLDRLTSLL	270	278	2	7	17.56	0	0.015	0.097	0.084	0.016
118	TTC5	LDRLTSL	271	277	2	5	8.96		0.052	0.062	0.051	1.358	1.62	1.323	0	0.066	0.068	0.06	1.723	1.777	1.569	0	0	0	0	0	0	0.134	0.121	0.121	3.48	3.156	3.144	0				TTC5	LDRLTSL	271	277	2	5	8.96	0	0.052	0.062	0.051	0.066
119	TTC5	LDRLTSLL	271	278	2	6	13.86		0.043	0.066	0.075	0.922	1.428	1.613	0	0.077	0.075	0.055	1.667	1.618	1.195	0	0	0	0	0	0	0.155	0.111	0.123	3.365	2.409	2.654	0				TTC5	LDRLTSLL	271	278	2	6	13.86	0	0.043	0.066	0.075	0.077
120	TTC5	LESKGKVKTKKLQSML	278	293	2	14	3.99		2.411	2.265	2.345	22.37	21.007	21.754	0	5.187	4.062	4.573	48.114	37.684	42.417	0	0	0	0	0	0	5.991	5.884	5.219	55.577	54.586	48.414	0				TTC5	LESKGKVKTKKLQSML	278	293	2	14	3.99	0	2.411	2.265	2.345	5.187
121	TTC5	GSLRPAHLGPCSDGHYQSASGQKVTL	294	319	4	22	7.66		5.261	5.046	5.652	31.054	29.788	33.365	0	8.448	6.135	7.032	49.872	36.214	41.513	0	0	0	0	0	0	8.239	7.957	6.817	48.638	46.972	40.24	0				TTC5	GSLRPAHLGPCSDGHYQSASGQKVTL	294	319	4	22	7.66	0	5.261	5.046	5.652	8.448
122	TTC5	GSLRPAHLGPCSDGHYQSASGQKVTLEL	294	321	4	24	9.98		5.261	4.925	5.251	28.466	26.649	28.417	0	8.362	6.629	7.469	45.246	35.87	40.417	0	0	0	0	0	0	8.799	8.738	7.312	47.615	47.282	39.566	0				TTC5	GSLRPAHLGPCSDGHYQSASGQKVTLEL	294	321	4	24	9.98	0	5.261	4.925	5.251	8.362
123	TTC5	ELKPLSTLQPGVNSG	320	334	2	11	8.86		1.21	1.148	1.328	14.285	13.549	15.683	0	2.605	2.545	2.771	30.753	30.05	32.715	0	0	0	0	0	0	3.561	3.626	3.243	42.043	42.807	38.288	0				TTC5	ELKPLSTLQPGVNSG	320	334	2	11	8.86	0	1.21	1.148	1.328	2.605
124	TTC5	ELKPLSTLQPGVNSGA	320	335	2	12	9.1		1.109	1.131	1.134	12.007	12.235	12.271	0	2.495	2.343	2.587	27.001	25.357	28.003	0	0	0	0	0	0	3.367	3.403	3.005	36.436	36.831	32.522	0				TTC5	ELKPLSTLQPGVNSGA	320	335	2	12	9.1	0	1.109	1.131	1.134	2.495
125	TTC5	ELKPLSTLQPGVNSGAVIL	320	338	2	15	14.21		1.227	1.136	1.185	10.626	9.836	10.257	0	2.414	2.259	2.526	20.9	19.558	21.866	0	0	0	0	0	0	3.285	3.359	2.84	28.441	29.082	24.592	0				TTC5	ELKPLSTLQPGVNSGAVIL	320	338	2	15	14.21	0	1.227	1.136	1.185	2.414
126	TTC5	ELKPLSTLQPGVNSGAVILG	320	339	2	16	13.42		0.919	1.464	1.374	7.461	11.886	11.15	0	2.461	2.582	2.563	19.978	20.961	20.802	0	0	0	0	0	0	3.478	3.269	2.905	28.228	26.537	23.576	0				TTC5	ELKPLSTLQPGVNSGAVILG	320	339	2	16	13.42	0	0.919	1.464	1.374	2.461
127	TTC5	ELKPLSTLQPGVNSGAVILGKVVF	320	343	3	20	17.33		1.365	1.581	1.522	8.861	10.267	9.886	0	2.716	2.885	2.993	17.637	18.737	19.433	0	0	0	0	0	0	3.609	3.655	3.379	23.438	23.737	21.942	0				TTC5	ELKPLSTLQPGVNSGAVILGKVVF	320	343	3	20	17.33	0	1.365	1.581	1.522	2.716
128	TTC5	KPLSTLQPGVNSGA	322	335	2	11	5.4		1.166	1.19	1.214	13.771	14.049	14.33	0	2.448	2.527	2.722	28.905	29.836	32.134	0	0	0	0	0	0	3.488	3.61	3.119	41.175	42.619	36.822	0				TTC5	KPLSTLQPGVNSGA	322	335	2	11	5.4	0	1.166	1.19	1.214	2.448
129	TTC5	AVILGKVVF	335	343	1	7	15.16		0.015	0.629	0.22	0.286	11.672	4.08	0	0.193	0.342	0.307	3.573	6.34	5.703	0	0	0	0	0	0	0.306	0.343	0.268	5.683	6.357	4.978	0				TTC5	AVILGKVVF	335	343	1	7	15.16	0	0.015	0.629	0.22	0.193
130	TTC5	VILGKVVF	336	343	2	6	14.01		0.085	0.109	0.104	1.831	2.36	2.261	0	0.031	0.124	0.08	0.661	2.681	1.733	0	0	0	0	0	0	0.151	0.078	0.086	3.278	1.698	1.852	0				TTC5	VILGKVVF	336	343	2	6	14.01	0	0.085	0.109	0.104	0.031
131	TTC5	VILGKVVFSL	336	345	2	8	17.1		0.366	0.489	0.482	5.948	7.941	7.821	0	0.822	0.895	0.83	13.349	14.533	13.469	0	0	0	0	0	0	0.907	0.918	0.845	14.722	14.909	13.723	0				TTC5	VILGKVVFSL	336	345	2	8	17.1	0	0.366	0.489	0.482	0.822
132	TTC5	LGKVVF	338	343	1	4	13.53		0.031	0.061	0.043	1.01	1.97	1.396	0	0.012	0.093	0.047	0.388	3.032	1.529	0	0	0	0	0	0	0.065	0.053	0.078	2.122	1.718	2.544	0				TTC5	LGKVVF	338	343	1	4	13.53	0	0.031	0.061	0.043	0.012
133	TTC5	SLTTEEKVPFTF	344	355	2	9	15.26		2.287	2.3	2.558	33.003	33.186	36.916	0	3.016	2.441	2.713	43.523	35.219	39.153	0	0	0	0	0	0	3.209	3.215	2.854	46.302	46.386	41.181	0				TTC5	SLTTEEKVPFTF	344	355	2	9	15.26	0	2.287	2.3	2.558	3.016
134	TTC5	SLTTEEKVPFTFG	344	356	2	10	14.74		2.541	2.587	2.844	33.005	33.595	36.94	0	3.202	2.628	2.943	41.58	34.129	38.224	0	0	0	0	0	0	3.379	3.283	2.862	43.885	42.64	37.166	0				TTC5	SLTTEEKVPFTFG	344	356	2	10	14.74	0	2.541	2.587	2.844	3.202
135	TTC5	SLTTEEKVPFTFGL	344	357	2	11	18.22		2.293	2.249	2.584	27.073	26.557	30.503	0	2.855	2.282	2.562	33.707	26.943	30.249	0	0	0	0	0	0	3.023	3.005	2.489	35.686	35.48	29.383	0				TTC5	SLTTEEKVPFTFGL	344	357	2	11	18.22	0	2.293	2.249	2.584	2.855
136	TTC5	SLTTEEKVPFTFGLVDSDGPCY	344	365	3	18	18.7		2.36	2.862	3.053	17.03	20.652	22.031	0	3.448	2.669	3.385	24.877	19.257	24.423	0	0	0	0	0	0	3.895	4.399	3.657	28.103	31.737	26.383	0				TTC5	SLTTEEKVPFTFGLVDSDGPCY	344	365	3	18	18.7	0	2.36	2.862	3.053	3.448
137	TTC5	SLTTEEKVPFTFGLVDSDGPCYA	344	366	2	19	18.17		2.381	2.143	2.702	16.274	14.65	18.469	0	3.532	2.666	3.185	24.141	18.225	21.767	0	0	0	0	0	0	3.851	3.688	3.011	26.32	25.206	20.581	0				TTC5	SLTTEEKVPFTFGLVDSDGPCYA	344	366	2	19	18.17	0	2.381	2.143	2.702	3.532
138	TTC5	TTEEKVPFTFGL	346	357	2	9	17		1.029	1.041	1.043	14.844	15.025	15.053	0	1.232	1.164	1.383	17.774	16.802	19.961	0	0	0	0	0	0	1.458	0	1.568	21.037	0	22.629	0				TTC5	TTEEKVPFTFGL	346	357	2	9	17	0	1.029	1.041	1.043	1.232
139	TTC5	TTEEKVPFTFGLVDSDGPCY	346	365	2	16	18.16		1.525	1.239	1.393	12.378	10.055	11.306	0	1.985	2.27	2.107	16.114	18.427	17.102	0	0	0	0	0	0	2.626	2.444	1.694	21.312	19.837	13.751	0				TTC5	TTEEKVPFTFGLVDSDGPCY	346	365	2	16	18.16	0	1.525	1.239	1.393	1.985
140	TTC5	TEEKVPFTFGLVDSDGPCY	347	365	2	15	18.24		1.902	1.454	1.566	16.47	12.587	13.557	0	1.779	1.855	2.264	15.399	16.057	19.598	0	0	0	0	0	0	2.705	2.899	1.988	23.416	25.099	17.213	0				TTC5	TEEKVPFTFGLVDSDGPCY	347	365	2	15	18.24	0	1.902	1.454	1.566	1.779
141	TTC5	EEKVPFTFGLVDSDGPCY	348	365	2	14	18.27		1.284	1.022	1.224	11.908	9.479	11.357	0	1.909	1.806	1.932	17.709	16.753	17.924	0	0	0	0	0	0	2.418	2.46	2.45	22.431	22.819	22.726	0				TTC5	EEKVPFTFGLVDSDGPCY	348	365	2	14	18.27	0	1.284	1.022	1.224	1.909
142	TTC5	EEKVPFTFGLVDSDGPCYA	348	366	2	15	18.15		0.878	1.486	1.286	7.601	12.87	11.138	0	2.062	2.002	1.786	17.849	17.336	15.462	0	0	0	0	0	0	2.683	2.406	1.935	23.233	20.833	16.757	0				TTC5	EEKVPFTFGLVDSDGPCYA	348	366	2	15	18.15	0	0.878	1.486	1.286	2.062
143	TTC5	EKVPFTFGLVDSDGPCY	349	365	2	13	18.32		0.971	0.871	0.859	9.699	8.7	8.581	0	1.425	1.511	1.813	14.238	15.1	18.11	0	0	0	0	0	0	2.332	2.371	1.973	23.298	23.686	19.713	0				TTC5	EKVPFTFGLVDSDGPCY	349	365	2	13	18.32	0	0.971	0.871	0.859	1.425
144	TTC5	EKVPFTFGLVDSDGPCYA	349	366	2	14	18.2		0.87	0.99	1.141	8.071	9.183	10.586	0	1.118	1.627	2.131	10.369	15.097	19.772	0	0	0	0	0	0	2.274	2.392	1.73	21.092	22.189	16.047	0				TTC5	EKVPFTFGLVDSDGPCYA	349	366	2	14	18.2	0	0.87	0.99	1.141	1.118
145	TTC5	LVDSDGPCY	357	365	1	6	8.06		0.572	0.538	0.618	12.389	11.638	13.371	0	1.363	1.12	1.286	29.512	24.233	27.825	0	0	0	0	0	0	1.607	1.577	1.327	34.794	34.136	28.722	0				TTC5	LVDSDGPCY	357	365	1	6	8.06	0	0.572	0.538	0.618	1.363
146	TTC5	LVDSDGPCYA	357	366	1	7	7.68		0.73	0.7	0.801	13.547	12.994	14.869	0	1.544	1.242	1.473	28.654	23.042	27.328	0	0	0	0	0	0	1.802	1.802	1.467	33.431	33.439	27.21	0				TTC5	LVDSDGPCYA	357	366	1	7	7.68	0	0.73	0.7	0.801	1.544
147	TTC5	VDSDGPCY	358	365	1	5	5.84		0.453	0.438	0.51	11.764	11.378	13.244	0	1.187	1.069	1.163	30.823	27.778	30.198	0	0	0	0	0	0	1.49	1.44	1.32	38.693	37.408	34.288	0				TTC5	VDSDGPCY	358	365	1	5	5.84	0	0.453	0.438	0.51	1.187
148	TTC5	VMVYNIVQSW	367	376	2	8	18.38		2.465	2.85	3.122	40.02	46.268	50.677	0	3.21	3.507	3.283	52.117	56.925	53.291	0	0	0	0	0	0	3.92	3.809	3.722	63.638	61.842	60.416	0				TTC5	VMVYNIVQSW	367	376	2	8	18.38	0	2.465	2.85	3.122	3.21
149	TTC5	VYNIVQS	369	375	1	5	7.08		1.752	2.061	2.016	45.504	53.533	52.361	0	2.382	2.242	2.331	61.858	58.224	60.535	0	0	0	0	0	0	2.678	2.765	2.443	69.56	71.81	63.467	0				TTC5	VYNIVQS	369	375	1	5	7.08	0	1.752	2.061	2.016	2.382
150	TTC5	VYNIVQSW	369	376	1	6	15.97		2.143	2.375	2.31	46.387	51.401	49.993	0	3.591	3.144	3.145	77.72	68.045	68.07	0	0	0	0	0	0	3.58	3.86	3.695	77.495	83.545	79.973	0				TTC5	VYNIVQSW	369	376	1	6	15.97	0	2.143	2.375	2.31	3.591
151	TTC5	VYNIVQSWGVL	369	379	2	9	19.02		2.304	2.489	1.793	33.244	35.914	25.874	0	3.867	3.614	3.802	55.802	52.145	54.856	0	0	0	0	0	0	4.536	4.276	4.148	65.449	61.696	59.85	0				TTC5	VYNIVQSWGVL	369	379	2	9	19.02	0	2.304	2.489	1.793	3.867
152	TTC5	YNIVQSW	370	376	1	5	14.95		2.234	2.481	2.435	58.035	64.436	63.251	0	3.317	3.15	3.323	86.168	81.818	86.302	0	0	0	0	0	0	3.476	3.52	3.224	90.275	91.435	83.741	0				TTC5	YNIVQSW	370	376	1	5	14.95	0	2.234	2.481	2.435	3.317
153	TTC5	IVQSWGVL	372	379	1	6	15.92		1.074	1.074	1.221	23.247	23.253	26.437	0	2.212	1.756	2.036	47.879	37.999	44.068	0	0	0	0	0	0	2.336	2.26	1.945	50.566	48.911	42.089	0				TTC5	IVQSWGVL	372	379	1	6	15.92	0	1.074	1.074	1.221	2.212
154	TTC5	IGDSVAIPEPNL	380	391	1	8	12.6		0.312	0.239	0.283	5.065	3.873	4.598	0	0.209	0.308	0.288	3.39	5.005	4.674	0	0	0	0	0	0	0.425	0.274	0.177	6.907	4.448	2.871	0				TTC5	IGDSVAIPEPNL	380	391	1	8	12.6	0	0.312	0.239	0.283	0.209
155	TTC5	IGDSVAIPEPNLRL	380	393	2	10	14.25		0.436	0.385	0.383	5.661	5.003	4.968	0	0.42	0.501	0.498	5.456	6.512	6.467	0	0	0	0	0	0	0.865	0.909	0.806	11.23	11.799	10.467	0				TTC5	IGDSVAIPEPNLRL	380	393	2	10	14.25	0	0.436	0.385	0.383	0.42
156	TTC5	VAIPEPNL	384	391	1	4	11.6		0.203	0.151	0.174	6.592	4.892	5.638	0	0.189	0.277	0.3	6.149	8.983	9.738	0	0	0	0	0	0	0.299	0.335	0.206	9.693	10.873	6.68	0				TTC5	VAIPEPNL	384	391	1	4	11.6	0	0.203	0.151	0.174	0.189
157	TTC5	VAIPEPNLRL	384	393	2	6	13.54		0.306	0.248	0.23	6.634	5.372	4.983	0	0.302	0.349	0.373	6.529	7.558	8.08	0	0	0	0	0	0	0.695	0.778	0.677	15.044	16.844	14.648	0				TTC5	VAIPEPNLRL	384	393	2	6	13.54	0	0.306	0.248	0.23	0.302
158	TTC5	IPEPNLRL	386	393	2	5	11.25		0.166	0.13	0.515	4.321	3.373	13.384	0	0.241	0.115	0.3	6.256	2.986	7.803	0	0	0	0	0	0	0.631	0.836	0.654	16.402	21.72	17	0				TTC5	IPEPNLRL	386	393	2	5	11.25	0	0.166	0.13	0.515	0.241
159	TTC5	HRIQHKGKDYSF	394	405	2	10	2.22		0.978	0.947	1.001	12.699	12.293	12.999	0	1.717	1.447	1.491	22.293	18.798	19.364	0	0	0	0	0	0	1.609	1.542	1.39	20.891	20.027	18.048	0				TTC5	HRIQHKGKDYSF	394	405	2	10	2.22	0	0.978	0.947	1.001	1.717
160	TTC5	HRIQHKGKDYSFSS	394	407	3	12	2.24		1.18	1.133	1.32	12.768	12.262	14.282	0	2.127	1.611	1.97	23.016	17.434	21.325	0	0	0	0	0	0	2.431	2.322	2.112	26.312	25.133	22.86	0				TTC5	HRIQHKGKDYSFSS	394	407	3	12	2.24	0	1.18	1.133	1.32	2.127
161	TTC5	SSVRVETPLL	406	415	2	7	11.09		0.653	0.751	0.674	12.116	13.941	12.511	0	1.824	1.734	1.818	33.843	32.176	33.722	0	0	0	0	0	0	2.543	2.596	2.427	47.189	48.158	45.035	0				TTC5	SSVRVETPLL	406	415	2	7	11.09	0	0.653	0.751	0.674	1.824
162	TTC5	VRVETPLL	408	415	2	5	10.33		0.545	0.611	0.524	14.165	15.868	13.615	0	1.899	1.623	1.686	49.323	42.164	43.799	0	0	0	0	0	0	2.397	2.525	2.455	62.247	65.586	63.76	0				TTC5	VRVETPLL	408	415	2	5	10.33	0	0.545	0.611	0.524	1.899
163	TTC5	VRVETPLLL	408	416	2	6	13.83		0.549	0.654	0.681	11.873	14.166	14.736	0	1.741	1.59	1.562	37.694	34.409	33.801	0	0	0	0	0	0	2.285	2.436	2.115	49.465	52.721	45.773	0				TTC5	VRVETPLLL	408	416	2	6	13.83	0	0.549	0.654	0.681	1.741
164	TTC5	RVETPLL	409	415	1	4	9.23		0.536	0.595	0.513	17.413	19.33	16.67	0	1.635	1.532	1.612	53.089	49.752	52.325	0	0	0	0	0	0	2.283	2.334	2.138	74.126	75.783	69.406	0				TTC5	RVETPLL	409	415	1	4	9.23	0	0.536	0.595	0.513	1.635
165	TTC5	RVETPLLL	409	416	1	5	12.91		0.498	0.545	0.484	12.93	14.151	12.58	0	1.539	1.36	1.49	39.97	35.323	38.692	0	0	0	0	0	0	2.177	2.277	2.142	56.545	59.149	55.627	0				TTC5	RVETPLLL	409	416	1	5	12.91	0	0.498	0.545	0.484	1.539
166	TTC5	RVETPLLL	409	416	2	5	12.91		0.466	0.556	0.465	12.113	14.429	12.077	0	1.483	1.377	1.456	38.528	35.777	37.822	0	0	0	0	0	0	2.133	2.251	2.04	55.407	58.457	52.982	0				TTC5	RVETPLLL	409	416	2	5	12.91	0	0.466	0.556	0.465	1.483
167	TTC5	LVVNGKPQGSSSQ	416	428	2	10	1.07		3.603	4.085	4.252	46.798	53.053	55.227	0	4.758	4.434	4.644	61.794	57.583	60.317	0	0	0	0	0	0	5.378	5.396	5.035	69.85	70.083	65.393	0				TTC5	LVVNGKPQGSSSQ	416	428	2	10	1.07	0	3.603	4.085	4.252	4.758
168	TTC5	LVVNGKPQGSSSQA	416	429	2	11	1.77		4.245	4.851	5.088	50.124	57.278	60.065	0	5.488	5.048	5.317	64.798	59.597	62.774	0	0	0	0	0	0	6.058	6.092	5.63	71.52	71.92	66.465	0				TTC5	LVVNGKPQGSSSQA	416	429	2	11	1.77	0	4.245	4.851	5.088	5.488
169	TTC5	LVVNGKPQGSSSQAVA	416	431	2	13	3.29		5.658	6.416	6.591	56.522	64.093	65.849	0	7.111	6.475	6.878	71.036	64.681	68.71	0	0	0	0	0	0	7.622	7.695	7.136	76.141	76.878	71.292	0				TTC5	LVVNGKPQGSSSQAVA	416	431	2	13	3.29	0	5.658	6.416	6.591	7.111
170	TTC5	LVVNGKPQGSSSQAVAT	416	432	2	14	3.27		6.816	7.782	7.999	63.229	72.185	74.206	0	8.304	7.63	7.977	77.03	70.777	73.994	0	0	0	0	0	0	8.707	8.721	8.147	80.766	80.904	75.578	0				TTC5	LVVNGKPQGSSSQAVAT	416	432	2	14	3.27	0	6.816	7.782	7.999	8.304
171	TTC5	LVVNGKPQGSSSQAVATVASRPQCE	416	440	3	21	5.99		10.624	12.054	12.608	65.704	74.547	77.971	0	13.074	11.388	12.037	80.856	70.427	74.439	0	0	0	0	0	0	12.875	12.813	11.807	79.626	79.239	73.015	0				TTC5	LVVNGKPQGSSSQAVATVASRPQCE	416	440	3	21	5.99	0	10.624	12.054	12.608	13.074
172	TTC5	VVNGKPQGSSSQAVA	417	431	2	12	0.32		6.185	7.093	7.042	66.938	76.759	76.217	0	7.48	7.086	7.361	80.953	76.693	79.661	0	0	0	0	0	0	7.807	7.841	7.506	84.487	84.857	81.236	0				TTC5	VVNGKPQGSSSQAVA	417	431	2	12	0.32	0	6.185	7.093	7.042	7.48
173	TTC5	VVNGKPQGSSSQAVAT	417	432	2	13	0.6		7.128	8.258	8.416	71.212	82.5	84.079	0	8.462	8	8.268	84.535	79.922	82.6	0	0	0	0	0	0	8.817	8.84	8.36	88.077	88.314	83.518	0				TTC5	VVNGKPQGSSSQAVAT	417	432	2	13	0.6	0	7.128	8.258	8.416	8.462
174	TTC5	VVNGKPQGSSSQAVATVASRPQCE	417	440	3	20	4.74		11.057	12.638	13.164	71.802	82.068	85.482	0	13.428	11.899	12.541	87.197	77.267	81.437	0	0	0	0	0	0	13.141	13.039	12.046	85.332	84.671	78.222	0				TTC5	VVNGKPQGSSSQAVATVASRPQCE	417	440	3	20	4.74	0	11.057	12.638	13.164	13.428
175	TTC5	AVATVASRPQCE	429	440	2	9	2.92		6.892	7.941	8.074	99.453	114.587	116.512	0	7.755	7.342	7.483	111.899	105.94	107.981	0	0	0	0	0	0	7.526	7.539	6.978	108.601	108.791	100.688	0				TTC5	AVATVASRPQCE	429	440	2	9	2.92	0	6.892	7.941	8.074	7.755
176	TTC5	VATVASRPQCE	430	440	1	8	2.04		6.265	7.101	7.248	101.701	115.282	117.665	0	6.954	6.623	6.706	112.892	107.519	108.858	0	0	0	0	0	0	6.66	6.575	6.343	108.119	106.744	102.963	0				TTC5	VATVASRPQCE	430	440	1	8	2.04	0	6.265	7.101	7.248	6.954
177	TTC5	TVASRPQCE	432	440	2	6	0.45		4.441	4.869	5.164	96.126	105.384	111.768	0	5	4.719	4.676	108.223	102.145	101.21	0	0	0	0	0	0	4.879	4.835	4.609	105.598	104.663	99.772	0				TTC5	TVASRPQCE	432	440	2	6	0.45	0	4.441	4.869	5.164	5
178	TTC5_abTubulin	ADEEEEVKPILQKLQE	3	18	3	13	12.21		3.284	2.895	2.949	32.802	28.921	29.462	0	5.627	5.788	6.235	56.214	57.821	62.284	0	0	0	0	0	0	7	7.248	7.486	69.932	72.411	74.79	0				TTC5_abTubulin	ADEEEEVKPILQKLQE	3	18	3	13	12.21	0	3.284	2.895	2.949	5.627
179	TTC5_abTubulin	DEEEEVKPILQKLQE	4	18	2	12	12.52		2.774	3.107	2.692	30.024	33.628	29.134	0	5.287	5.163	6.197	57.22	55.881	67.065	0	0	0	0	0	0	6.116	6.748	6.802	66.19	73.03	73.615	0				TTC5_abTubulin	DEEEEVKPILQKLQE	4	18	2	12	12.52	0	2.774	3.107	2.692	5.287
180	TTC5_abTubulin	EEEEVKPIL	5	13	2	6	8.69		1.551	1.802	1.499	33.568	39.015	32.442	0	3.209	3.325	3.691	69.456	71.969	79.902	0	0	0	0	0	0	4.035	3.793	4.427	87.336	82.108	95.826	0				TTC5_abTubulin	EEEEVKPIL	5	13	2	6	8.69	0	1.551	1.802	1.499	3.209
181	TTC5_abTubulin	EEEEVKPILQKLQE	5	18	3	11	10.05		1.759	1.818	1.627	20.765	21.469	19.209	0	3.894	4.256	4.69	45.974	50.253	55.375	0	0	0	0	0	0	5.633	5.63	5.725	66.505	66.472	67.591	0				TTC5_abTubulin	EEEEVKPILQKLQE	5	18	3	11	10.05	0	1.759	1.818	1.627	3.894
182	TTC5_abTubulin	EEEEVKPILQKLQEL	5	19	3	12	15.42		0	1.376	1.233	0	14.893	13.339	0	3.615	3.097	4.014	39.126	33.518	43.437	0	0	0	0	0	0	4.563	4.891	5.28	49.386	52.933	57.142	0				TTC5_abTubulin	EEEEVKPILQKLQEL	5	19	3	12	15.42	0	0	1.376	1.233	3.615
183	TTC5_abTubulin	EEEVKPIL	6	13	2	5	8.32		1.387	1.502	1.366	36.03	39.002	35.482	0	2.984	2.975	3.319	77.513	77.273	86.199	0	0	0	0	0	0	3.482	3.44	3.516	90.442	89.356	91.325	0				TTC5_abTubulin	EEEVKPIL	6	13	2	5	8.32	0	1.387	1.502	1.366	2.984
184	TTC5_abTubulin	EEEVKPILQKLQE	6	18	3	10	9.35		1.572	1.607	1.672	20.421	20.876	21.714	0	3.665	3.772	4.303	47.599	48.986	55.878	0	0	0	0	0	0	5.14	5.035	5.049	66.759	65.391	65.571	0				TTC5_abTubulin	EEEVKPILQKLQE	6	18	3	10	9.35	0	1.572	1.607	1.672	3.665
185	TTC5_abTubulin	EEEVKPILQKLQEL	6	19	3	11	14.76		1.295	1.605	1.521	15.291	18.954	17.962	0	3.512	3.746	4.128	41.459	44.222	48.735	0	0	0	0	0	0	4.982	5.132	5.079	58.823	60.585	59.969	0				TTC5_abTubulin	EEEVKPILQKLQEL	6	19	3	11	14.76	0	1.295	1.605	1.521	3.512
186	TTC5_abTubulin	EEVKPILQKLQE	7	18	3	9	8.47		1.18	1.338	1.233	17.027	19.311	17.787	0	3.386	3.584	3.993	48.866	51.723	57.621	0	0	0	0	0	0	4.802	4.77	4.646	69.3	68.836	67.046	0				TTC5_abTubulin	EEVKPILQKLQE	7	18	3	9	8.47	0	1.18	1.338	1.233	3.386
187	TTC5_abTubulin	EVKPIL	8	13	1	3	7.21		0.776	0.88	0.785	33.577	38.107	33.998	0	1.97	1.997	2.34	85.269	86.438	101.304	0	0	0	0	0	0	2.554	2.527	2.555	110.544	109.399	110.603	0				TTC5_abTubulin	EVKPIL	8	13	1	3	7.21	0	0.776	0.88	0.785	1.97
188	TTC5_abTubulin	EVKPILQKLQE	8	18	3	8	7.43		0.822	0.892	0.81	13.337	14.479	13.144	0	2.512	2.568	2.997	40.778	41.69	48.657	0	0	0	0	0	0	3.919	3.824	3.933	63.617	62.07	63.853	0				TTC5_abTubulin	EVKPILQKLQE	8	18	3	8	7.43	0	0.822	0.892	0.81	2.512
189	TTC5_abTubulin	QKLQEL	14	19	1	4	5.14		0.043	0.051	0.057	1.406	1.641	1.847	0	0.057	0.063	0.08	1.837	2.032	2.611	0	0	0	0	0	0	0.137	0.138	0.098	4.447	4.477	3.193	0				TTC5_abTubulin	QKLQEL	14	19	1	4	5.14	0	0.043	0.051	0.057	0.057
190	TTC5_abTubulin	QKLQELVDQL	14	23	2	8	13.54		-0.004	0.022	0.007	-0.064	0.351	0.108	0	-0.009	0.032	0.065	-0.138	0.517	1.061	0	0	0	0	0	0	0.095	0.089	0.081	1.544	1.448	1.31	0				TTC5_abTubulin	QKLQELVDQL	14	23	2	8	13.54	0	-0.004	0.022	0.007	-0.009
191	TTC5_abTubulin	YSFRDCY	24	30	2	5	11.8		0.166	0.129	0.173	4.303	3.351	4.502	0	0.23	0.326	0.446	5.984	8.46	11.594	0	0	0	0	0	0	0.83	0.745	0.796	21.558	19.35	20.678	0				TTC5_abTubulin	YSFRDCY	24	30	2	5	11.8	0	0.166	0.129	0.173	0.23
192	TTC5_abTubulin	YSFRDCYF	24	31	2	6	15.87		0.675	0.762	0.789	14.603	16.492	17.086	0	0.808	0.875	0.997	17.498	18.947	21.585	0	0	0	0	0	0	1.247	1.207	1.395	26.992	26.132	30.191	0				TTC5_abTubulin	YSFRDCYF	24	31	2	6	15.87	0	0.675	0.762	0.789	0.808
193	TTC5_abTubulin	FETHSVE	31	37	2	5	2.52		1.97	2.068	2.107	51.173	53.716	54.722	0	2.194	2.197	2.26	56.981	57.066	58.707	0	0	0	0	0	0	2.16	2.168	2.293	56.103	56.308	59.551	0				TTC5_abTubulin	FETHSVE	31	37	2	5	2.52	0	1.97	2.068	2.107	2.194
194	TTC5_abTubulin	FETHSVEDAGRKQQDVQ	31	47	3	15	3		4.137	4.505	4.376	35.815	39.002	37.885	0	6.139	5.723	6.619	53.149	49.552	57.308	0	0	0	0	0	0	6.622	6.355	6.841	57.335	55.025	59.23	0				TTC5_abTubulin	FETHSVEDAGRKQQDVQ	31	47	3	15	3	0	4.137	4.505	4.376	6.139
195	TTC5_abTubulin	FETHSVEDAGRKQQDVQKE	31	49	3	17	2.71		4.05	4.144	4.257	30.939	31.658	32.525	0	6.117	5.968	7.023	46.729	45.595	53.65	0	0	0	0	0	0	6.888	6.862	7.316	52.623	52.418	55.891	0				TTC5_abTubulin	FETHSVEDAGRKQQDVQKE	31	49	3	17	2.71	0	4.05	4.144	4.257	6.117
196	TTC5_abTubulin	FETHSVEDAGRKQQDVQKEMEKTLQQM	31	57	4	25	12.74		3.175	3.623	3.494	16.492	18.822	18.149	0	5.2	5.209	5.793	27.012	27.057	30.092	0	0	0	0	0	0	6.171	5.977	6.322	32.055	31.049	32.841	0				TTC5_abTubulin	FETHSVEDAGRKQQDVQKEMEKTLQQM	31	57	4	25	12.74	0	3.175	3.623	3.494	5.2
197	TTC5_abTubulin	ETHSVEDAGRKQQDVQKEMEKTLQQM	32	57	4	24	12.25		2.855	3.064	2.999	15.448	16.579	16.231	0	4.535	4.566	5.197	24.541	24.706	28.122	0	0	0	0	0	0	5.512	5.435	5.567	29.828	29.41	30.126	0				TTC5_abTubulin	ETHSVEDAGRKQQDVQKEMEKTLQQM	32	57	4	24	12.25	0	2.855	3.064	2.999	4.535
198	TTC5_abTubulin	EEVVGSVQGKAQV	58	70	2	11	5.27		5.055	5.776	5.544	59.677	68.199	65.452	0	7.312	6.944	8.037	86.33	81.987	94.885	0	0	0	0	0	0	7.666	7.458	7.451	90.513	88.057	87.968	0				TTC5_abTubulin	EEVVGSVQGKAQV	58	70	2	11	5.27	0	5.055	5.776	5.544	7.312
199	TTC5_abTubulin	EEVVGSVQGKAQVL	58	71	2	12	11.85		5.061	5.744	5.462	54.774	62.165	59.11	0	7.21	7.102	7.998	78.031	76.86	86.557	0	0	0	0	0	0	7.674	7.615	7.844	83.056	82.417	84.888	0				TTC5_abTubulin	EEVVGSVQGKAQVL	58	71	2	12	11.85	0	5.061	5.744	5.462	7.21
200	TTC5_abTubulin	EEVVGSVQGKAQVLML	58	73	2	14	13.98		4.817	5.474	5.204	44.681	50.779	48.278	0	6.935	6.881	7.649	64.328	63.829	70.958	0	0	0	0	0	0	7.405	7.539	7.607	68.696	69.936	70.57	0				TTC5_abTubulin	EEVVGSVQGKAQVLML	58	73	2	14	13.98	0	4.817	5.474	5.204	6.935
201	TTC5_abTubulin	EVVGSVQGKA	59	68	2	8	1.9		3.637	4.291	3.993	59.041	69.653	64.822	0	5.238	4.926	5.11	85.025	79.962	82.954	0	0	0	0	0	0	5.234	5.187	5.165	84.963	84.21	83.845	0				TTC5_abTubulin	EVVGSVQGKA	59	68	2	8	1.9	0	3.637	4.291	3.993	5.238
202	TTC5_abTubulin	EVVGSVQGKAQVL	59	71	2	11	7.54		4.773	5.39	5.115	56.346	63.632	60.391	0	6.78	6.689	7.468	80.05	78.971	88.172	0	0	0	0	0	0	7.104	6.932	7.032	83.876	81.839	83.024	0				TTC5_abTubulin	EVVGSVQGKAQVL	59	71	2	11	7.54	0	4.773	5.39	5.115	6.78
203	TTC5_abTubulin	EVVGSVQGKAQVLML	59	73	2	13	13.13		4.426	5.144	4.948	44.211	51.385	49.435	0	6.664	6.602	7.373	66.569	65.95	73.655	0	0	0	0	0	0	6.968	6.848	7.467	69.615	68.413	74.6	0				TTC5_abTubulin	EVVGSVQGKAQVLML	59	73	2	13	13.13	0	4.426	5.144	4.948	6.664
204	TTC5_abTubulin	VVGSVQGKAQV	60	70	2	9	2.74		4.543	5.017	4.554	65.552	72.399	65.708	0	6.641	6.687	7.46	95.825	96.495	107.642	0	0	0	0	0	0	6.798	6.672	6.953	98.094	96.279	100.336	0				TTC5_abTubulin	VVGSVQGKAQV	60	70	2	9	2.74	0	4.543	5.017	4.554	6.641
205	TTC5_abTubulin	VVGSVQGKAQVL	60	71	2	10	6.97		4.655	5.214	4.959	60.452	67.71	64.407	0	6.567	6.517	7.283	85.291	84.636	94.58	0	0	0	0	0	0	6.652	6.549	6.68	86.384	85.053	86.758	0				TTC5_abTubulin	VVGSVQGKAQVL	60	71	2	10	6.97	0	4.655	5.214	4.959	6.567
206	TTC5_abTubulin	VVGSVQGKAQVLML	60	73	2	12	12.35		4.607	5.125	4.952	49.864	55.463	53.593	0	6.399	6.422	7.213	69.258	69.505	78.068	0	0	0	0	0	0	6.732	6.718	6.651	72.86	72.71	71.98	0				TTC5_abTubulin	VVGSVQGKAQVLML	60	73	2	12	12.35	0	4.607	5.125	4.952	6.399
207	TTC5_abTubulin	LMLTGKALNVTPDYSPKAEEL	71	91	3	17	12.49		1.308	1.471	1.373	9.992	11.234	10.486	0	1.667	1.769	2.069	12.738	13.511	15.806	0	0	0	0	0	0	2.444	2.236	2.236	18.669	17.079	17.082	0				TTC5_abTubulin	LMLTGKALNVTPDYSPKAEEL	71	91	3	17	12.49	0	1.308	1.471	1.373	1.667
208	TTC5_abTubulin	MLTGKALNVTPDYSPKAEE	72	90	3	15	8.56		1.628	1.97	1.806	14.1	17.058	15.637	0	2.088	2.193	2.782	18.077	18.989	24.084	0	0	0	0	0	0	3.017	2.564	2.629	26.125	22.196	22.765	0				TTC5_abTubulin	MLTGKALNVTPDYSPKAEE	72	90	3	15	8.56	0	1.628	1.97	1.806	2.088
209	TTC5_abTubulin	MLTGKALNVTPDYSPKAEEL	72	91	2	16	11.28		1.347	1.482	1.448	10.93	12.03	11.75	0	1.791	1.934	2.203	14.541	15.699	17.879	0	0	0	0	0	0	2.442	2.384	2.552	19.825	19.348	20.715	0				TTC5_abTubulin	MLTGKALNVTPDYSPKAEEL	72	91	2	16	11.28	0	1.347	1.482	1.448	1.791
210	TTC5_abTubulin	MLTGKALNVTPDYSPKAEELL	72	92	3	17	13.11		1.321	1.486	1.388	10.094	11.353	10.605	0	1.681	1.782	2.085	12.841	13.613	15.925	0	0	0	0	0	0	2.346	2.249	2.455	17.921	17.182	18.753	0				TTC5_abTubulin	MLTGKALNVTPDYSPKAEELL	72	92	3	17	13.11	0	1.321	1.486	1.388	1.681
211	TTC5_abTubulin	LTGKALNVTPDYSPKAEE	73	90	3	14	7.02		1.466	1.615	1.559	13.601	14.979	14.461	0	1.862	1.967	2.255	17.273	18.247	20.92	0	0	0	0	0	0	2.449	2.368	2.456	22.717	21.968	22.787	0				TTC5_abTubulin	LTGKALNVTPDYSPKAEE	73	90	3	14	7.02	0	1.466	1.615	1.559	1.862
212	TTC5_abTubulin	LTGKALNVTPDYSPKAEEL	73	91	3	15	9.64		1.584	2.207	2.275	13.714	19.109	19.698	0	2.236	2.188	2.501	19.362	18.943	21.654	0	0	0	0	0	0	2.605	2.54	2.744	22.555	21.994	23.758	0				TTC5_abTubulin	LTGKALNVTPDYSPKAEEL	73	91	3	15	9.64	0	1.584	2.207	2.275	2.236
213	TTC5_abTubulin	TGKALNVTPDYSPKAEE	74	90	3	13	6.1		1.63	1.782	1.706	16.28	17.803	17.04	0	1.881	2.167	2.429	18.791	21.644	24.267	0	0	0	0	0	0	2.49	2.491	2.565	24.873	24.886	25.627	0				TTC5_abTubulin	TGKALNVTPDYSPKAEE	74	90	3	13	6.1	0	1.63	1.782	1.706	1.881
214	TTC5_abTubulin	TGKALNVTPDYSPKAEEL	74	91	3	14	8.89		1.472	1.619	1.562	13.656	15.014	14.491	0	1.87	1.979	2.257	17.343	18.356	20.933	0	0	0	0	0	0	2.414	2.375	2.433	22.396	22.031	22.566	0				TTC5_abTubulin	TGKALNVTPDYSPKAEEL	74	91	3	14	8.89	0	1.472	1.619	1.562	1.87
215	TTC5_abTubulin	NVTPDYSPKAEEL	79	91	2	9	9.13		1.422	1.582	1.519	20.514	22.827	21.922	0	1.826	1.873	2.106	26.342	27.025	30.393	0	0	0	0	0	0	2.224	2.213	2.289	32.096	31.935	33.026	0				TTC5_abTubulin	NVTPDYSPKAEEL	79	91	2	9	9.13	0	1.422	1.582	1.519	1.826
216	TTC5_abTubulin	LLSKAVKLEPEL	91	102	3	9	9.71		0.038	0.088	0.083	0.542	1.267	1.197	0	0.112	0.208	0.284	1.615	2.994	4.105	0	0	0	0	0	0	0.479	0.477	0.49	6.918	6.887	7.068	0				TTC5_abTubulin	LLSKAVKLEPEL	91	102	3	9	9.71	0	0.038	0.088	0.083	0.112
217	TTC5_abTubulin	LSKAVKLEPEL	92	102	2	8	8.06		0.116	0.142	0.14	1.884	2.307	2.271	0	0.221	0.277	0.383	3.586	4.498	6.225	0	0	0	0	0	0	0.644	0.601	0.616	10.454	9.758	9.996	0				TTC5_abTubulin	LSKAVKLEPEL	92	102	2	8	8.06	0	0.116	0.142	0.14	0.221
218	TTC5_abTubulin	LSKAVKLEPELVEA	92	105	2	11	9.08		0.262	0.347	0.356	3.097	4.091	4.2	0	0.615	0.746	1.037	7.266	8.809	12.242	0	0	0	0	0	0	1.513	1.29	1.159	17.86	15.226	13.686	0				TTC5_abTubulin	LSKAVKLEPELVEA	92	105	2	11	9.08	0	0.262	0.347	0.356	0.615
219	TTC5_abTubulin	VEAWNQL	103	109	1	5	12.94		-0.041	0.007	-0.03	-1.069	0.173	-0.783	0	0.105	0.071	0.196	2.737	1.836	5.096	0	0	0	0	0	0	0.289	0.452	0.427	7.503	11.739	11.093	0				TTC5_abTubulin	VEAWNQL	103	109	1	5	12.94	0	-0.041	0.007	-0.03	0.105
220	TTC5_abTubulin	VEAWNQLGE	103	111	1	7	11.51		0.151	0.189	0.19	2.808	3.507	3.531	0	0.171	0.312	0.341	3.18	5.795	6.336	0	0	0	0	0	0	0.415	0.292	0.153	7.695	5.411	2.838	0				TTC5_abTubulin	VEAWNQLGE	103	111	1	7	11.51	0	0.151	0.189	0.19	0.171
221	TTC5_abTubulin	VEAWNQLGEV	103	112	2	8	14.02		0.134	0.173	0.175	2.178	2.806	2.838	0	0.134	0.21	0.279	2.171	3.411	4.525	0	0	0	0	0	0	0.365	0.293	0.351	5.927	4.758	5.705	0				TTC5_abTubulin	VEAWNQLGEV	103	112	2	8	14.02	0	0.134	0.173	0.175	0.134
222	TTC5_abTubulin	VEAWNQLGEVY	103	113	2	9	15.21		0.011	0.094	0.068	0.163	1.355	0.986	0	0.142	0.248	0.222	2.043	3.576	3.207	0	0	0	0	0	0	0.319	0.391	0.346	4.605	5.645	4.993	0				TTC5_abTubulin	VEAWNQLGEVY	103	113	2	9	15.21	0	0.011	0.094	0.068	0.142
223	TTC5_abTubulin	VEAWNQLGEVYWKKGDVA	103	120	3	16	14.5		0.372	0.525	0.458	3.02	4.259	3.72	0	1.092	1.299	1.549	8.862	10.544	12.576	0	0	0	0	0	0	2.11	2.151	2.048	17.126	17.456	16.625	0				TTC5_abTubulin	VEAWNQLGEVYWKKGDVA	103	120	3	16	14.5	0	0.372	0.525	0.458	1.092
224	TTC5_abTubulin	VEAWNQLGEVYWKKGDVAAA	103	122	2	18	14.94		0.418	0.558	0.514	3.017	4.022	3.707	0	1.007	1.276	1.557	7.264	9.204	11.232	0	0	0	0	0	0	2.35	2.126	2.108	16.958	15.339	15.207	0				TTC5_abTubulin	VEAWNQLGEVYWKKGDVAAA	103	122	2	18	14.94	0	0.418	0.558	0.514	1.007
225	TTC5_abTubulin	WNQLGEV	106	112	1	5	11.14		0.057	0.085	0.09	1.477	2.204	2.346	0	0.108	0.149	0.177	2.795	3.872	4.605	0	0	0	0	0	0	0.251	0.251	0.291	6.525	6.513	7.567	0				TTC5_abTubulin	WNQLGEV	106	112	1	5	11.14	0	0.057	0.085	0.09	0.108
226	TTC5_abTubulin	WNQLGEVY	106	113	1	6	12.84		-0.068	-0.074	-0.056	-1.475	-1.592	-1.205	0	0.142	0.073	0.155	3.079	1.59	3.353	0	0	0	0	0	0	0.143	0.357	0.172	3.096	7.718	3.727	0				TTC5_abTubulin	WNQLGEVY	106	113	1	6	12.84	0	-0.068	-0.074	-0.056	0.142
227	TTC5_abTubulin	WNQLGEVYWKKGDVAAA	106	122	3	15	11.99		0.493	0.596	0.583	4.268	5.164	5.047	0	1.164	1.368	1.685	10.076	11.841	14.591	0	0	0	0	0	0	2.447	2.34	2.49	21.182	20.257	21.562	0				TTC5_abTubulin	WNQLGEVYWKKGDVAAA	106	122	3	15	11.99	0	0.493	0.596	0.583	1.164
228	TTC5_abTubulin	GEVYWKKGDVAAA	110	122	3	11	6.67		0.297	0.394	0.393	3.505	4.648	4.639	0	0	1.404	1.43	0	16.579	16.885	0	0	0	0	0	0	2.304	2.259	2.704	27.202	26.675	31.922	0				TTC5_abTubulin	GEVYWKKGDVAAA	110	122	3	11	6.67	0	0.297	0.394	0.393	0
229	TTC5_abTubulin	YWKKGDVA	113	120	2	6	3.06		0.235	0.33	0.274	5.078	7.138	5.928	0	0.908	0.999	1.186	19.649	21.62	25.681	0	0	0	0	0	0	1.859	1.801	1.92	40.233	38.974	41.552	0				TTC5_abTubulin	YWKKGDVA	113	120	2	6	3.06	0	0.235	0.33	0.274	0.908
230	TTC5_abTubulin	YWKKGDVAAA	113	122	2	8	3.49		0.39	0.477	0.447	6.334	7.737	7.248	0	1.142	1.253	1.608	18.533	20.347	26.108	0	0	0	0	0	0	2.402	2.324	2.372	38.994	37.73	38.514	0				TTC5_abTubulin	YWKKGDVAAA	113	122	2	8	3.49	0	0.39	0.477	0.447	1.142
231	TTC5_abTubulin	YWKKGDVAAAHTCF	113	126	3	12	8.02		0.426	0.518	0.443	4.605	5.611	4.791	0	1.436	1.472	1.465	15.543	15.935	15.852	0	0	0	0	0	0	2.222	2.068	2.398	24.051	22.38	25.947	0				TTC5_abTubulin	YWKKGDVAAAHTCF	113	126	3	12	8.02	0	0.426	0.518	0.443	1.436
232	TTC5_abTubulin	WKKGDVAAAHTCF	114	126	3	11	6.91		0.564	0.657	0.521	6.654	7.756	6.157	0	1.302	1.376	1.663	15.368	16.251	19.637	0	0	0	0	0	0	2.336	2.367	2.303	27.58	27.941	27.189	0				TTC5_abTubulin	WKKGDVAAAHTCF	114	126	3	11	6.91	0	0.564	0.657	0.521	1.302
233	TTC5_abTubulin	HTCFSGALTHCRNKVSLQNL	123	142	3	18	10.48		1.512	1.438	1.499	10.913	10.375	10.818	0	2.031	1.601	2.054	14.655	11.55	14.819	0	0	0	0	0	0	2.983	3.562	3.156	21.521	25.697	22.772	0				TTC5_abTubulin	HTCFSGALTHCRNKVSLQNL	123	142	3	18	10.48	0	1.512	1.438	1.499	2.031
234	TTC5_abTubulin	SGALTHCRNKVSL	127	139	3	11	4.58		2.053	1.894	1.954	24.237	22.364	23.066	0	2.324	2.104	2.498	27.443	24.838	29.492	0	0	0	0	0	0	2.788	2.671	2.829	32.921	31.539	33.404	0				TTC5_abTubulin	SGALTHCRNKVSL	127	139	3	11	4.58	0	2.053	1.894	1.954	2.324
235	TTC5_abTubulin	SGALTHCRNKVSLQNL	127	142	3	14	7.85		1.126	1.156	1.201	10.444	10.727	11.145	0	1.376	1.349	1.566	12.768	12.519	14.527	0	0	0	0	0	0	2.03	1.824	1.913	18.829	16.916	17.749	0				TTC5_abTubulin	SGALTHCRNKVSLQNL	127	142	3	14	7.85	0	1.126	1.156	1.201	1.376
236	TTC5_abTubulin	SGALTHCRNKVSLQNLSM	127	144	3	16	9.15		1.05	1.125	1.104	8.523	9.134	8.965	0	1.243	1.257	1.439	10.092	10.201	11.68	0	0	0	0	0	0	1.856	1.681	1.884	15.068	13.644	15.293	0				TTC5_abTubulin	SGALTHCRNKVSLQNLSM	127	144	3	16	9.15	0	1.05	1.125	1.104	1.243
237	TTC5_abTubulin	VLRQLRTDTE	145	154	3	8	3.07		2.517	2.648	2.627	40.86	42.986	42.645	0	3.482	3.373	3.694	56.52	54.758	59.97	0	0	0	0	0	0	3.627	3.643	3.847	58.873	59.139	62.455	0				TTC5_abTubulin	VLRQLRTDTE	145	154	3	8	3.07	0	2.517	2.648	2.627	3.482
238	TTC5_abTubulin	VLRQLRTDTEDE	145	156	2	10	4.21		2.861	3.021	2.995	37.159	39.232	38.901	0	3.786	3.746	4.24	49.166	48.645	55.065	0	0	0	0	0	0	4.25	4.331	4.316	55.198	56.252	56.052	0				TTC5_abTubulin	VLRQLRTDTEDE	145	156	2	10	4.21	0	2.861	3.021	2.995	3.786
239	TTC5_abTubulin	VLRQLRTDTEDEHSHHVMDSVRQAKL	145	170	4	24	7		2.151	2.335	2.331	11.64	12.636	12.614	0	2.836	2.813	3.229	15.346	15.223	17.475	0	0	0	0	0	0	3.186	3.038	3.348	17.238	16.442	18.116	0				TTC5_abTubulin	VLRQLRTDTEDEHSHHVMDSVRQAKL	145	170	4	24	7	0	2.151	2.335	2.331	2.836
240	TTC5_abTubulin	RQLRTDTEDEHSHHVMDSVRQAKL	147	170	5	22	5.66		1.635	1.662	1.689	9.651	9.811	9.968	0	1.958	1.962	2.338	11.556	11.585	13.8	0	0	0	0	0	0	2.406	2.127	2.433	14.205	12.557	14.362	0				TTC5_abTubulin	RQLRTDTEDEHSHHVMDSVRQAKL	147	170	5	22	5.66	0	1.635	1.662	1.689	1.958
241	TTC5_abTubulin	DTEDEHSHHVMDSVRQAKL	152	170	3	17	6.51		0.745	0.748	0.8	5.689	5.717	6.15	0	0.758	0.704	1.008	5.79	5.38	7.703	0	0	0	0	0	0	1.079	0.627	0.74	8.241	4.793	5.651	0				TTC5_abTubulin	DTEDEHSHHVMDSVRQAKL	152	170	3	17	6.51	0	0.745	0.748	0.8	0.758
242	TTC5_abTubulin	SVRQAKL	164	170	2	5	0.65		0.154	0.175	0.158	4.011	4.541	4.105	0	0.093	0.186	0.194	2.416	4.823	5.034	0	0	0	0	0	0	0.154	0.205	0.14	3.992	5.334	3.642	0				TTC5_abTubulin	SVRQAKL	164	170	2	5	0.65	0	0.154	0.175	0.158	0.093
243	TTC5_abTubulin	AVQMDVHDGRS	171	181	2	9	2.12		0.823	0.908	0.863	11.876	13.107	12.456	0	1.089	1.17	1.331	15.719	16.888	19.205	0	0	0	0	0	0	1.578	1.514	1.557	22.767	21.841	22.466	0				TTC5_abTubulin	AVQMDVHDGRS	171	181	2	9	2.12	0	0.823	0.908	0.863	1.089
244	TTC5_abTubulin	AVQMDVHDGRSW	171	182	2	10	7.82		0.517	0.565	0.531	6.709	7.342	6.895	0	0.786	0.772	0.94	10.202	10.031	12.206	0	0	0	0	0	0	1.014	0.926	1.128	13.172	12.02	14.653	0				TTC5_abTubulin	AVQMDVHDGRSW	171	182	2	10	7.82	0	0.517	0.565	0.531	0.786
245	TTC5_abTubulin	DVHDGRSW	175	182	2	6	4.24		0.117	0.136	0.117	2.535	2.952	2.537	0	0.158	0.232	0.258	3.421	5.013	5.594	0	0	0	0	0	0	0.461	0.395	0.456	9.976	8.553	9.871	0				TTC5_abTubulin	DVHDGRSW	175	182	2	6	4.24	0	0.117	0.136	0.117	0.158
246	TTC5_abTubulin	DVHDGRSWYILGNSY	175	189	3	13	15.1		0.095	-0.121	0.177	0.949	-1.206	1.767	0	-0.069	0.194	0.477	-0.687	1.936	4.767	0	0	0	0	0	0	0.434	0.157	0.563	4.331	1.572	5.623	0				TTC5_abTubulin	DVHDGRSWYILGNSY	175	189	3	13	15.1	0	0.095	-0.121	0.177	-0.069
247	TTC5_abTubulin	WYILGNS	182	188	1	5	15.96		0.009	-0.006	0.007	0.238	-0.153	0.17	0	0.008	0.036	0.042	0.212	0.946	1.101	0	0	0	0	0	0	0.057	0.068	0.09	1.469	1.775	2.35	0				TTC5_abTubulin	WYILGNS	182	188	1	5	15.96	0	0.009	-0.006	0.007	0.008
248	TTC5_abTubulin	WYILGNSY	182	189	1	6	17.82		0.01	0.036	0.028	0.225	0.778	0.595	0	0.033	0.076	0.096	0.705	1.651	2.086	0	0	0	0	0	0	0.1	0.098	0.091	2.171	2.118	1.96	0				TTC5_abTubulin	WYILGNSY	182	189	1	6	17.82	0	0.01	0.036	0.028	0.033
249	TTC5_abTubulin	YILGNS	183	188	1	4	7.12		0.029	0.202	0.04	0.936	6.573	1.311	0	0.068	0.102	0.116	2.204	3.311	3.774	0	0	0	0	0	0	0.201	0.082	0.46	6.51	2.654	14.925	0				TTC5_abTubulin	YILGNS	183	188	1	4	7.12	0	0.029	0.202	0.04	0.068
250	TTC5_abTubulin	YILGNSY	183	189	1	5	11.06		-0.022	0.002	-0.007	-0.567	0.044	-0.19	0	-0.012	0.03	0.044	-0.306	0.789	1.147	0	0	0	0	0	0	0.036	0.034	0.044	0.945	0.893	1.137	0				TTC5_abTubulin	YILGNSY	183	189	1	5	11.06	0	-0.022	0.002	-0.007	-0.012
251	TTC5_abTubulin	YFSTGQNPKISQ	193	204	2	9	6.29		0.803	0.844	0.81	11.594	12.184	11.689	0	1.724	1.718	1.987	24.884	24.785	28.679	0	0	0	0	0	0	2.653	2.526	2.726	38.282	36.445	39.343	0				TTC5_abTubulin	YFSTGQNPKISQ	193	204	2	9	6.29	0	0.803	0.844	0.81	1.724
252	TTC5_abTubulin	YFSTGQNPKISQQ	193	205	2	10	5.65		0.919	0.999	1.083	11.932	12.969	14.066	0	1.661	1.749	2.091	21.572	22.712	27.153	0	0	0	0	0	0	2.927	2.515	2.692	38.007	32.665	34.963	0				TTC5_abTubulin	YFSTGQNPKISQQ	193	205	2	10	5.65	0	0.919	0.999	1.083	1.661
253	TTC5_abTubulin	YFSTGQNPKISQQA	193	206	2	11	6.27		0.915	1.095	1.044	10.8	12.924	12.33	0	1.591	1.721	2.112	18.782	20.32	24.93	0	0	0	0	0	0	2.883	2.102	2.985	34.036	24.817	35.244	0				TTC5_abTubulin	YFSTGQNPKISQQA	193	206	2	11	6.27	0	0.915	1.095	1.044	1.591
254	TTC5_abTubulin	YFSTGQNPKISQQAL	193	207	2	12	9.11		0.928	0.896	0.885	10.044	9.698	9.58	0	1.49	1.53	1.809	16.127	16.562	19.578	0	0	0	0	0	0	2.327	2.034	2.161	25.187	22.011	23.389	0				TTC5_abTubulin	YFSTGQNPKISQQAL	193	207	2	12	9.11	0	0.928	0.896	0.885	1.49
255	TTC5_abTubulin	YFSTGQNPKISQQALSA	193	209	2	14	8.73		0.714	0.758	0.768	6.621	7.03	7.126	0	1.23	1.302	1.512	11.412	12.079	14.022	0	0	0	0	0	0	1.983	1.775	2.042	18.391	16.469	18.944	0				TTC5_abTubulin	YFSTGQNPKISQQALSA	193	209	2	14	8.73	0	0.714	0.758	0.768	1.23
256	TTC5_abTubulin	FSTGQNPKISQQALSA	194	209	2	13	7.27		0.876	0.928	0.861	8.755	9.268	8.604	0	1.351	1.637	1.766	13.494	16.357	17.647	0	0	0	0	0	0	2.241	1.982	2.191	22.383	19.796	21.893	0				TTC5_abTubulin	FSTGQNPKISQQALSA	194	209	2	13	7.27	0	0.876	0.928	0.861	1.351
257	TTC5_abTubulin	YAQAEKVDRKASSNPDL	210	226	3	14	3.17		1.815	1.974	1.948	16.833	18.314	18.071	0	3.262	3.266	3.642	30.259	30.298	33.788	0	0	0	0	0	0	4.038	3.885	4.154	37.461	36.038	38.538	0				TTC5_abTubulin	YAQAEKVDRKASSNPDL	210	226	3	14	3.17	0	1.815	1.974	1.948	3.262
258	TTC5_abTubulin	YAQAEKVDRKASSNPDLHL	210	228	4	16	5.55		1.493	1.573	1.567	12.116	12.772	12.716	0	2.67	2.589	2.926	21.675	21.013	23.748	0	0	0	0	0	0	3.229	3.017	3.34	26.208	24.486	27.111	0				TTC5_abTubulin	YAQAEKVDRKASSNPDLHL	210	228	4	16	5.55	0	1.493	1.573	1.567	2.67
259	TTC5_abTubulin	EKVDRKASSNPDLHL	214	228	3	12	5.03		1.056	1.078	1.082	11.432	11.664	11.712	0	1.98	1.96	2.17	21.434	21.215	23.485	0	0	0	0	0	0	2.429	2.272	2.542	26.286	24.584	27.513	0				TTC5_abTubulin	EKVDRKASSNPDLHL	214	228	3	12	5.03	0	1.056	1.078	1.082	1.98
260	TTC5_abTubulin	KVDRKASSNPDLHL	215	228	3	11	4.42		1.123	1.114	1.166	13.262	13.148	13.76	0	1.996	2.089	2.174	23.561	24.663	25.669	0	0	0	0	0	0	2.339	2.327	2.561	27.615	27.472	30.232	0				TTC5_abTubulin	KVDRKASSNPDLHL	215	228	3	11	4.42	0	1.123	1.114	1.166	1.996
261	TTC5_abTubulin	HLNRATLHKYEES	227	239	3	11	2.75		0.352	0.425	0.403	4.152	5.016	4.755	0	0.267	0.4	0.534	3.147	4.721	6.307	0	0	0	0	0	0	0.368	0.417	0.483	4.349	4.918	5.699	0				TTC5_abTubulin	HLNRATLHKYEES	227	239	3	11	2.75	0	0.352	0.425	0.403	0.267
262	TTC5_abTubulin	NRATLHKYEES	229	239	2	9	0.93		0.313	0.36	0.37	4.516	5.2	5.343	0	0.243	0.373	0.465	3.513	5.382	6.71	0	0	0	0	0	0	0.428	0.373	0.4	6.178	5.377	5.765	0				TTC5_abTubulin	NRATLHKYEES	229	239	2	9	0.93	0	0.313	0.36	0.37	0.243
263	TTC5_abTubulin	NRATLHKYEESYG	229	241	3	11	4.69		0.325	0.376	0.355	3.838	4.437	4.186	0	0.998	0.959	1.246	11.781	11.319	14.714	0	0	0	0	0	0	1.531	1.461	1.577	18.081	17.252	18.614	0				TTC5_abTubulin	NRATLHKYEESYG	229	241	3	11	4.69	0	0.325	0.376	0.355	0.998
264	TTC5_abTubulin	NRATLHKYEESYGEA	229	243	3	13	5.28		0.62	0.657	0.751	6.191	6.558	7.506	0	1.332	1.403	1.749	13.304	14.017	17.476	0	0	0	0	0	0	2.038	1.864	2.003	20.361	18.624	20.014	0				TTC5_abTubulin	NRATLHKYEESYGEA	229	243	3	13	5.28	0	0.62	0.657	0.751	1.332
265	TTC5_abTubulin	NRATLHKYEESYGEAL	229	244	3	14	8.29		0.784	0.835	0.797	7.272	7.747	7.39	0	1.277	1.514	1.807	11.845	14.042	16.762	0	0	0	0	0	0	2.132	1.997	2.032	19.773	18.527	18.848	0				TTC5_abTubulin	NRATLHKYEESYGEAL	229	244	3	14	8.29	0	0.784	0.835	0.797	1.277
266	TTC5_abTubulin	HKYEESYGEA	234	243	2	8	2.83		0.444	0.42	0.409	7.206	6.811	6.632	0	1.021	1.061	1.339	16.574	17.222	21.731	0	0	0	0	0	0	1.595	1.636	1.787	25.894	26.558	29.011	0				TTC5_abTubulin	HKYEESYGEA	234	243	2	8	2.83	0	0.444	0.42	0.409	1.021
267	TTC5_abTubulin	YGEALEG	240	246	1	5	5.54		0.175	0.217	0.208	4.553	5.643	5.395	0	0.271	0.381	0.452	7.044	9.892	11.75	0	0	0	0	0	0	0.49	0.447	0.465	12.718	11.622	12.087	0				TTC5_abTubulin	YGEALEG	240	246	1	5	5.54	0	0.175	0.217	0.208	0.271
268	TTC5_abTubulin	LEGFSRAAALDPAWPEPRQREQQL	244	267	4	19	12.67		0.507	0.629	0.61	3.465	4.296	4.168	0	0.828	1.153	1.446	5.658	7.879	9.885	0	0	0	0	0	0	2.415	2.175	1.957	16.508	14.867	13.374	0				TTC5_abTubulin	LEGFSRAAALDPAWPEPRQREQQL	244	267	4	19	12.67	0	0.507	0.629	0.61	0.828
269	TTC5_abTubulin	EGFSRA	245	250	1	4	1.66		0.238	0.254	0.249	7.715	8.243	8.099	0	0.18	0.202	0.328	5.844	6.546	10.657	0	0	0	0	0	0	0.345	0.298	0.164	11.189	9.671	5.315	0				TTC5_abTubulin	EGFSRA	245	250	1	4	1.66	0	0.238	0.254	0.249	0.18
270	TTC5_abTubulin	EGFSRAAALDPAWPEPRQREQQL	245	267	4	18	11.36		0.514	0.657	0.658	3.706	4.742	4.75	0	0.878	1.142	1.415	6.335	8.239	10.206	0	0	0	0	0	0	2.096	2.023	2.174	15.123	14.599	15.688	0				TTC5_abTubulin	EGFSRAAALDPAWPEPRQREQQL	245	267	4	18	11.36	0	0.514	0.657	0.658	0.878
271	TTC5_abTubulin	EGFSRAAALDPAWPEPRQREQQLLE	245	269	4	20	12.58		0.38	0.462	0.451	2.464	3.001	2.931	0	0.69	0.972	1.471	4.478	6.313	9.554	0	0	0	0	0	0	1.911	1.733	1.941	12.412	11.256	12.605	0				TTC5_abTubulin	EGFSRAAALDPAWPEPRQREQQLLE	245	269	4	20	12.58	0	0.38	0.462	0.451	0.69
272	TTC5_abTubulin	FSRAAALD	247	254	1	6	4.3		0.092	0.137	0.172	1.981	2.976	3.713	0	0.057	0.144	0.22	1.229	3.123	4.761	0	0	0	0	0	0	0.235	0.395	0.041	5.091	8.544	0.886	0				TTC5_abTubulin	FSRAAALD	247	254	1	6	4.3	0	0.092	0.137	0.172	0.057
273	TTC5_abTubulin	FSRAAALDPAWPEPRQREQQL	247	267	3	16	10.75		0.519	0.596	0.598	4.211	4.837	4.855	0	0.901	1.154	1.432	7.31	9.367	11.624	0	0	0	0	0	0	2.153	2.098	2.231	17.477	17.028	18.11	0				TTC5_abTubulin	FSRAAALDPAWPEPRQREQQL	247	267	3	16	10.75	0	0.519	0.596	0.598	0.901
274	TTC5_abTubulin	FSRAAALDPAWPEPRQREQQL	247	267	4	16	10.75		0.523	0.626	0.633	4.243	5.079	5.142	0	0.843	1.078	1.426	6.844	8.753	11.571	0	0	0	0	0	0	2.161	2.022	2.133	17.541	16.411	17.314	0				TTC5_abTubulin	FSRAAALDPAWPEPRQREQQL	247	267	4	16	10.75	0	0.523	0.626	0.633	0.843
275	TTC5_abTubulin	FSRAAALDPAWPEPRQREQQLLE	247	269	4	18	11.81		0.395	0.463	0.492	2.848	3.338	3.552	0	0.995	0.947	1.574	7.18	6.833	11.353	0	0	0	0	0	0	1.923	1.991	2.309	13.872	14.364	16.657	0				TTC5_abTubulin	FSRAAALDPAWPEPRQREQQLLE	247	269	4	18	11.81	0	0.395	0.463	0.492	0.995
276	TTC5_abTubulin	SRAAALDPAWPEPRQREQQL	248	267	4	15	9.55		0.348	0.496	0.518	3.011	4.292	4.482	0	0.793	0.924	1.294	6.865	8.004	11.205	0	0	0	0	0	0	2.05	1.944	1.894	17.749	16.834	16.397	0				TTC5_abTubulin	SRAAALDPAWPEPRQREQQL	248	267	4	15	9.55	0	0.348	0.496	0.518	0.793
277	TTC5_abTubulin	AALDPAWPEPRQREQQL	251	267	3	12	10.31		0.409	0.473	0.445	4.427	5.116	4.817	0	0.875	0.972	1.269	9.475	10.52	13.731	0	0	0	0	0	0	2.041	1.941	2.069	22.089	21.004	22.394	0				TTC5_abTubulin	AALDPAWPEPRQREQQL	251	267	3	12	10.31	0	0.409	0.473	0.445	0.875
278	TTC5_abTubulin	AALDPAWPEPRQREQQLLE	251	269	3	14	12.53		0.264	0.241	0.197	2.448	2.236	1.832	0	0.743	0.886	1.135	6.896	8.223	10.528	0	0	0	0	0	0	1.824	1.874	1.784	16.922	17.382	16.554	0				TTC5_abTubulin	AALDPAWPEPRQREQQLLE	251	269	3	14	12.53	0	0.264	0.241	0.197	0.743
279	TTC5_abTubulin	PAWPEPRQREQQL	255	267	3	9	7.9		0.274	0.264	0.255	3.952	3.804	3.681	0	0.486	0.559	0.711	7.007	8.069	10.264	0	0	0	0	0	0	1.169	1.182	1.207	16.863	17.05	17.416	0				TTC5_abTubulin	PAWPEPRQREQQL	255	267	3	9	7.9	0	0.274	0.264	0.255	0.486
280	TTC5_abTubulin	FLDRLTSL	270	277	2	6	13.78		0.03	0.038	0.054	0.651	0.823	1.168	0	0.033	0.038	0.062	0.711	0.817	1.338	0	0	0	0	0	0	0.093	0.053	0.092	2.014	1.148	1.99	0				TTC5_abTubulin	FLDRLTSL	270	277	2	6	13.78	0	0.03	0.038	0.054	0.033
281	TTC5_abTubulin	FLDRLTSLL	270	278	2	7	17.56		0	0.1	0.045	0	1.853	0.841	0	0.028	0.044	0.047	0.513	0.809	0.872	0	0	0	0	0	0	0.103	0.052	0.088	1.905	0.972	1.632	0				TTC5_abTubulin	FLDRLTSLL	270	278	2	7	17.56	0	0	0.1	0.045	0.028
282	TTC5_abTubulin	LDRLTSL	271	277	2	5	8.96		0.039	0.049	0.059	1.015	1.263	1.533	0	0.021	0.027	0.076	0.544	0.71	1.974	0	0	0	0	0	0	0.094	0.071	0.069	2.43	1.843	1.781	0				TTC5_abTubulin	LDRLTSL	271	277	2	5	8.96	0	0.039	0.049	0.059	0.021
283	TTC5_abTubulin	LDRLTSLL	271	278	2	6	13.86		0.037	0.044	0.06	0.803	0.946	1.3	0	0.022	0.038	0.073	0.48	0.815	1.584	0	0	0	0	0	0	0.12	0.057	0.086	2.598	1.233	1.867	0				TTC5_abTubulin	LDRLTSLL	271	278	2	6	13.86	0	0.037	0.044	0.06	0.022
284	TTC5_abTubulin	LESKGKVKTKKLQSML	278	293	2	14	3.99		1.576	1.511	1.54	14.621	14.014	14.29	0	3.432	3.151	3.713	31.839	29.234	34.445	0	0	0	0	0	0	5.242	4.805	5.251	48.623	44.575	48.713	0				TTC5_abTubulin	LESKGKVKTKKLQSML	278	293	2	14	3.99	0	1.576	1.511	1.54	3.432
285	TTC5_abTubulin	GSLRPAHLGPCSDGHYQSASGQKVTL	294	319	4	22	7.66		3.59	3.619	3.627	21.192	21.364	21.413	0	6.306	5.755	6.275	37.225	33.975	37.043	0	0	0	0	0	0	7.26	6.849	7.617	42.857	40.431	44.962	0				TTC5_abTubulin	GSLRPAHLGPCSDGHYQSASGQKVTL	294	319	4	22	7.66	0	3.59	3.619	3.627	6.306
286	TTC5_abTubulin	GSLRPAHLGPCSDGHYQSASGQKVTLEL	294	321	4	24	9.98		3.529	3.492	3.559	19.097	18.894	19.257	0	6.289	6.142	6.664	34.033	33.237	36.061	0	0	0	0	0	0	8.024	7.8	8.316	43.42	42.209	45.001	0				TTC5_abTubulin	GSLRPAHLGPCSDGHYQSASGQKVTLEL	294	321	4	24	9.98	0	3.529	3.492	3.559	6.289
287	TTC5_abTubulin	ELKPLSTLQPGVNSG	320	334	2	11	8.86		0.626	0.766	0.708	7.389	9.047	8.359	0	1.794	1.932	2.368	21.186	22.815	27.956	0	0	0	0	0	0	3.193	3.092	3.27	37.693	36.51	38.611	0				TTC5_abTubulin	ELKPLSTLQPGVNSG	320	334	2	11	8.86	0	0.626	0.766	0.708	1.794
288	TTC5_abTubulin	ELKPLSTLQPGVNSGA	320	335	2	12	9.1		0.605	0.74	0.725	6.547	8.009	7.847	0	1.647	1.817	2.234	17.828	19.665	24.182	0	0	0	0	0	0	3.012	2.828	3.034	32.6	30.611	32.84	0				TTC5_abTubulin	ELKPLSTLQPGVNSGA	320	335	2	12	9.1	0	0.605	0.74	0.725	1.647
289	TTC5_abTubulin	ELKPLSTLQPGVNSGAVIL	320	338	2	15	14.21		0.651	0.74	0.708	5.634	6.403	6.127	0	1.583	1.8	2.181	13.709	15.581	18.882	0	0	0	0	0	0	2.873	2.694	2.991	24.871	23.321	25.898	0				TTC5_abTubulin	ELKPLSTLQPGVNSGAVIL	320	338	2	15	14.21	0	0.651	0.74	0.708	1.583
290	TTC5_abTubulin	ELKPLSTLQPGVNSGAVILG	320	339	2	16	13.42		0.612	0.846	0.809	4.97	6.863	6.569	0	1.633	1.947	2.264	13.254	15.807	18.379	0	0	0	0	0	0	3.162	2.782	3.057	25.668	22.582	24.811	0				TTC5_abTubulin	ELKPLSTLQPGVNSGAVILG	320	339	2	16	13.42	0	0.612	0.846	0.809	1.633
291	TTC5_abTubulin	ELKPLSTLQPGVNSGAVILGKVVF	320	343	3	20	17.33		0.929	1.062	1.043	6.029	6.897	6.772	0	1.968	2.184	2.903	12.779	14.184	18.849	0	0	0	0	0	0	3.416	3.175	3.389	22.182	20.619	22.005	0				TTC5_abTubulin	ELKPLSTLQPGVNSGAVILGKVVF	320	343	3	20	17.33	0	0.929	1.062	1.043	1.968
292	TTC5_abTubulin	KPLSTLQPGVNSGA	322	335	2	11	5.4		0.689	0.771	0.696	8.136	9.108	8.222	0	1.721	2.092	2.361	20.32	24.704	27.874	0	0	0	0	0	0	3.102	3.177	3.617	36.618	37.506	42.708	0				TTC5_abTubulin	KPLSTLQPGVNSGA	322	335	2	11	5.4	0	0.689	0.771	0.696	1.721
293	TTC5_abTubulin	AVILGKVVF	335	343	1	7	15.16		0.166	0.253	0.243	3.08	4.692	4.511	0	0.125	0.145	0.294	2.322	2.69	5.455	0	0	0	0	0	0	0.271	0.252	0.654	5.034	4.672	12.134	0				TTC5_abTubulin	AVILGKVVF	335	343	1	7	15.16	0	0.166	0.253	0.243	0.125
294	TTC5_abTubulin	VILGKVVF	336	343	2	6	14.01		0.068	0.091	0.105	1.474	1.964	2.279	0	0.036	0.081	0.146	0.77	1.754	3.17	0	0	0	0	0	0	0.138	0.076	0.069	2.984	1.653	1.484	0				TTC5_abTubulin	VILGKVVF	336	343	2	6	14.01	0	0.068	0.091	0.105	0.036
295	TTC5_abTubulin	VILGKVVFSL	336	345	2	8	17.1		0.169	0.229	0.2	2.74	3.723	3.247	0	0.619	0.683	0.892	10.043	11.091	14.476	0	0	0	0	0	0	0.944	0.854	0.841	15.324	13.859	13.655	0				TTC5_abTubulin	VILGKVVFSL	336	345	2	8	17.1	0	0.169	0.229	0.2	0.619
296	TTC5_abTubulin	LGKVVF	338	343	1	4	13.53		0.016	0.045	0.049	0.53	1.465	1.599	0	0.016	0.051	0.066	0.515	1.662	2.133	0	0	0	0	0	0	0.045	0.054	0.047	1.47	1.76	1.51	0				TTC5_abTubulin	LGKVVF	338	343	1	4	13.53	0	0.016	0.045	0.049	0.016
297	TTC5_abTubulin	SLTTEEKVPFTF	344	355	2	9	15.26		1.586	1.611	1.582	22.886	23.241	22.823	0	2.279	2.539	2.536	32.88	36.636	36.601	0	0	0	0	0	0	2.522	2.369	2.674	36.386	34.188	38.593	0				TTC5_abTubulin	SLTTEEKVPFTF	344	355	2	9	15.26	0	1.586	1.611	1.582	2.279
298	TTC5_abTubulin	SLTTEEKVPFTFG	344	356	2	10	14.74		1.691	1.702	1.737	21.963	22.102	22.552	0	2.575	2.548	2.688	33.437	33.085	34.914	0	0	0	0	0	0	2.789	2.572	2.892	36.222	33.402	37.558	0				TTC5_abTubulin	SLTTEEKVPFTFG	344	356	2	10	14.74	0	1.691	1.702	1.737	2.575
299	TTC5_abTubulin	SLTTEEKVPFTFGL	344	357	2	11	18.22		1.456	1.794	1.452	17.194	21.178	17.141	0	2.189	2.229	2.311	25.844	26.317	27.279	0	0	0	0	0	0	2.399	2.169	2.534	28.319	25.607	29.913	0				TTC5_abTubulin	SLTTEEKVPFTFGL	344	357	2	11	18.22	0	1.456	1.794	1.452	2.189
300	TTC5_abTubulin	SLTTEEKVPFTFGLVDSDGPCY	344	365	3	18	18.7		1.417	1.834	2.269	10.226	13.231	16.371	0	2.108	2.347	2.725	15.21	16.937	19.664	0	0	0	0	0	0	2.675	2.779	3.212	19.297	20.048	23.176	0				TTC5_abTubulin	SLTTEEKVPFTFGLVDSDGPCY	344	365	3	18	18.7	0	1.417	1.834	2.269	2.108
301	TTC5_abTubulin	SLTTEEKVPFTFGLVDSDGPCYA	344	366	2	19	18.17		1.51	1.404	1.331	10.32	9.596	9.098	0	2.516	2.534	2.591	17.197	17.317	17.712	0	0	0	0	0	0	2.906	2.717	3.099	19.865	18.575	21.184	0				TTC5_abTubulin	SLTTEEKVPFTFGLVDSDGPCYA	344	366	2	19	18.17	0	1.51	1.404	1.331	2.516
302	TTC5_abTubulin	TTEEKVPFTFGL	346	357	2	9	17		0.533	0.556	0.651	7.697	8.028	9.388	0	1.042	0.867	0.775	15.034	12.515	11.187	0	0	0	0	0	0	1.011	0.88	1.227	14.594	12.696	17.704	0				TTC5_abTubulin	TTEEKVPFTFGL	346	357	2	9	17	0	0.533	0.556	0.651	1.042
303	TTC5_abTubulin	TTEEKVPFTFGLVDSDGPCY	346	365	2	16	18.16		0.657	0.965	0.65	5.329	7.832	5.275	0	1.322	1.629	1.59	10.728	13.224	12.904	0	0	0	0	0	0	1.76	1.645	1.899	14.282	13.354	15.414	0				TTC5_abTubulin	TTEEKVPFTFGLVDSDGPCY	346	365	2	16	18.16	0	0.657	0.965	0.65	1.322
304	TTC5_abTubulin	TEEKVPFTFGLVDSDGPCY	347	365	2	15	18.24		1.005	1.266	0.738	8.697	10.964	6.389	0	1.38	1.47	1.674	11.947	12.731	14.492	0	0	0	0	0	0	1.849	1.596	2.065	16.008	13.816	17.878	0				TTC5_abTubulin	TEEKVPFTFGLVDSDGPCY	347	365	2	15	18.24	0	1.005	1.266	0.738	1.38
305	TTC5_abTubulin	EEKVPFTFGLVDSDGPCY	348	365	2	14	18.27		0.653	1.685	0.6	6.058	15.633	5.563	0	1.371	1.351	1.555	12.718	12.534	14.425	0	0	0	0	0	0	1.768	1.513	2.044	16.397	14.034	18.957	0				TTC5_abTubulin	EEKVPFTFGLVDSDGPCY	348	365	2	14	18.27	0	0.653	1.685	0.6	1.371
306	TTC5_abTubulin	EEKVPFTFGLVDSDGPCYA	348	366	2	15	18.15		0.454	1.43	0.494	3.93	12.377	4.277	0	1.259	2.064	1.759	10.898	17.868	15.228	0	0	0	0	0	0	1.416	2.048	2.212	12.259	17.728	19.153	0				TTC5_abTubulin	EEKVPFTFGLVDSDGPCYA	348	366	2	15	18.15	0	0.454	1.43	0.494	1.259
307	TTC5_abTubulin	EKVPFTFGLVDSDGPCY	349	365	2	13	18.32		0.555	0.616	0.545	5.544	6.152	5.443	0	1.09	1.102	1.278	10.885	11.004	12.77	0	0	0	0	0	0	1.469	1.508	1.809	14.675	15.064	18.068	0				TTC5_abTubulin	EKVPFTFGLVDSDGPCY	349	365	2	13	18.32	0	0.555	0.616	0.545	1.09
308	TTC5_abTubulin	EKVPFTFGLVDSDGPCYA	349	366	2	14	18.2		0.638	0.753	0.749	5.919	6.986	6.948	0	1.314	1.032	1.375	12.188	9.57	12.752	0	0	0	0	0	0	1.427	1.247	2.015	13.241	11.572	18.694	0				TTC5_abTubulin	EKVPFTFGLVDSDGPCYA	349	366	2	14	18.2	0	0.638	0.753	0.749	1.314
309	TTC5_abTubulin	LVDSDGPCY	357	365	1	6	8.06		0.402	0.428	0.436	8.709	9.267	9.443	0	1.05	1.065	1.174	22.737	23.055	25.409	0	0	0	0	0	0	1.414	1.337	1.47	30.601	28.936	31.827	0				TTC5_abTubulin	LVDSDGPCY	357	365	1	6	8.06	0	0.402	0.428	0.436	1.05
310	TTC5_abTubulin	LVDSDGPCYA	357	366	1	7	7.68		0.565	0.59	0.605	10.486	10.943	11.229	0	1.183	1.181	1.327	21.942	21.903	24.615	0	0	0	0	0	0	1.569	1.438	1.578	29.117	26.681	29.281	0				TTC5_abTubulin	LVDSDGPCYA	357	366	1	7	7.68	0	0.565	0.59	0.605	1.183
311	TTC5_abTubulin	VDSDGPCY	358	365	1	5	5.84		0.383	0.437	0.401	9.945	11.339	10.419	0	1.004	1.037	1.169	26.079	26.925	30.359	0	0	0	0	0	0	1.361	1.337	1.371	35.361	34.738	35.62	0				TTC5_abTubulin	VDSDGPCY	358	365	1	5	5.84	0	0.383	0.437	0.401	1.004
312	TTC5_abTubulin	VMVYNIVQSW	367	376	2	8	18.38		1.247	1.123	1.076	20.246	18.23	17.461	0	1.387	1.585	2.223	22.511	25.729	36.084	0	0	0	0	0	0	1.987	1.919	1.877	32.261	31.155	30.467	0				TTC5_abTubulin	VMVYNIVQSW	367	376	2	8	18.38	0	1.247	1.123	1.076	1.387
313	TTC5_abTubulin	VYNIVQS	369	375	1	5	7.08		0.804	0.875	0.886	20.89	22.721	23.012	0	1.255	1.199	1.451	32.602	31.135	37.681	0	0	0	0	0	0	1.487	1.509	1.484	38.619	39.186	38.549	0				TTC5_abTubulin	VYNIVQS	369	375	1	5	7.08	0	0.804	0.875	0.886	1.255
314	TTC5_abTubulin	VYNIVQSW	369	376	1	6	15.97		0.792	0.898	0.889	17.133	19.448	19.244	0	1.301	1.26	1.448	28.154	27.281	31.352	0	0	0	0	0	0	1.571	1.62	1.596	34.008	35.056	34.545	0				TTC5_abTubulin	VYNIVQSW	369	376	1	6	15.97	0	0.792	0.898	0.889	1.301
315	TTC5_abTubulin	VYNIVQSWGVL	369	379	2	9	19.02		0.77	0.829	0.743	11.11	11.964	10.722	0	1.302	1.355	1.559	18.787	19.553	22.493	0	0	0	0	0	0	2.248	2.239	2.429	32.44	32.313	35.046	0				TTC5_abTubulin	VYNIVQSWGVL	369	379	2	9	19.02	0	0.77	0.829	0.743	1.302
316	TTC5_abTubulin	YNIVQSW	370	376	1	5	14.95		0.796	0.862	0.844	20.675	22.39	21.911	0	1.316	1.341	1.502	34.184	34.819	39.006	0	0	0	0	0	0	1.542	1.531	1.653	40.045	39.768	42.943	0				TTC5_abTubulin	YNIVQSW	370	376	1	5	14.95	0	0.796	0.862	0.844	1.316
317	TTC5_abTubulin	IVQSWGVL	372	379	1	6	15.92		0.362	0.355	0.382	7.842	7.677	8.268	0	0.817	0.817	0.88	17.694	17.691	19.054	0	0	0	0	0	0	1.384	1.291	1.413	29.967	27.947	30.576	0				TTC5_abTubulin	IVQSWGVL	372	379	1	6	15.92	0	0.362	0.355	0.382	0.817
318	TTC5_abTubulin	IGDSVAIPEPNL	380	391	1	8	12.6		0.183	0.201	0.189	2.972	3.258	3.063	0	0.214	0.191	0.332	3.47	3.106	5.393	0	0	0	0	0	0	0.311	0.184	0.147	5.043	2.987	2.38	0				TTC5_abTubulin	IGDSVAIPEPNL	380	391	1	8	12.6	0	0.183	0.201	0.189	0.214
319	TTC5_abTubulin	IGDSVAIPEPNLRL	380	393	2	10	14.25		0.231	0.275	0.271	3.003	3.577	3.519	0	0.281	0.373	0.517	3.655	4.839	6.708	0	0	0	0	0	0	0.787	0.725	0.717	10.224	9.42	9.317	0				TTC5_abTubulin	IGDSVAIPEPNLRL	380	393	2	10	14.25	0	0.231	0.275	0.271	0.281
320	TTC5_abTubulin	VAIPEPNL	384	391	1	4	11.6		0.074	0.084	0.091	2.405	2.717	2.952	0	0.106	0.162	0.204	3.433	5.272	6.63	0	0	0	0	0	0	0.331	0.182	0.212	10.749	5.903	6.882	0				TTC5_abTubulin	VAIPEPNL	384	391	1	4	11.6	0	0.074	0.084	0.091	0.106
321	TTC5_abTubulin	VAIPEPNLRL	384	393	2	6	13.54		0.15	0.181	0.112	3.244	3.923	2.435	0	0.218	0.286	0.39	4.728	6.197	8.443	0	0	0	0	0	0	0.68	0.6	0.635	14.711	12.996	13.754	0				TTC5_abTubulin	VAIPEPNLRL	384	393	2	6	13.54	0	0.15	0.181	0.112	0.218
322	TTC5_abTubulin	IPEPNLRL	386	393	2	5	11.25		0.042	0.036	0.068	1.093	0.941	1.754	0	0.117	0.143	0.361	3.043	3.706	9.385	0	0	0	0	0	0	0.51	0.367	0.692	13.246	9.523	17.962	0				TTC5_abTubulin	IPEPNLRL	386	393	2	5	11.25	0	0.042	0.036	0.068	0.117
323	TTC5_abTubulin	HRIQHKGKDYSF	394	405	2	10	2.22		0.777	0.872	0.787	10.085	11.325	10.227	0	1.439	1.391	1.552	18.689	18.059	20.156	0	0	0	0	0	0	1.466	1.414	1.548	19.042	18.358	20.1	0				TTC5_abTubulin	HRIQHKGKDYSF	394	405	2	10	2.22	0	0.777	0.872	0.787	1.439
324	TTC5_abTubulin	HRIQHKGKDYSFSS	394	407	3	12	2.24		0.942	1.066	0.852	10.198	11.542	9.217	0	1.94	1.831	2.064	20.998	19.813	22.337	0	0	0	0	0	0	2.304	2.256	2.329	24.932	24.418	25.201	0				TTC5_abTubulin	HRIQHKGKDYSFSS	394	407	3	12	2.24	0	0.942	1.066	0.852	1.94
325	TTC5_abTubulin	SSVRVETPLL	406	415	2	7	11.09		0.116	0.152	0.134	2.156	2.816	2.493	0	0.273	0.31	0.406	5.072	5.745	7.523	0	0	0	0	0	0	0.811	0.75	0.799	15.04	13.912	14.829	0				TTC5_abTubulin	SSVRVETPLL	406	415	2	7	11.09	0	0.116	0.152	0.134	0.273
326	TTC5_abTubulin	VRVETPLL	408	415	2	5	10.33		0.036	0.076	0.111	0.938	1.97	2.89	0	0.204	0.24	0.32	5.299	6.238	8.318	0	0	0	0	0	0	0.744	0.745	0.79	19.337	19.358	20.513	0				TTC5_abTubulin	VRVETPLL	408	415	2	5	10.33	0	0.036	0.076	0.111	0.204
327	TTC5_abTubulin	VRVETPLLL	408	416	2	6	13.83		0.035	0.04	0.085	0.767	0.863	1.836	0	0.245	0.346	0.369	5.303	7.489	7.995	0	0	0	0	0	0	0.729	0.865	0.762	15.786	18.726	16.503	0				TTC5_abTubulin	VRVETPLLL	408	416	2	6	13.83	0	0.035	0.04	0.085	0.245
328	TTC5_abTubulin	RVETPLL	409	415	1	4	9.23		0.044	0.04	0.037	1.434	1.293	1.191	0	0.184	0.213	0.281	5.969	6.931	9.137	0	0	0	0	0	0	0.658	0.6	0.653	21.351	19.477	21.187	0				TTC5_abTubulin	RVETPLL	409	415	1	4	9.23	0	0.044	0.04	0.037	0.184
329	TTC5_abTubulin	RVETPLLL	409	416	1	5	12.91		0.072	0.078	0.111	1.871	2.023	2.873	0	0.126	0.235	0.253	3.262	6.114	6.571	0	0	0	0	0	0	0.568	0.539	0.577	14.757	14.006	14.988	0				TTC5_abTubulin	RVETPLLL	409	416	1	5	12.91	0	0.072	0.078	0.111	0.126
330	TTC5_abTubulin	RVETPLLL	409	416	2	5	12.91		0.067	0.082	0.08	1.753	2.142	2.084	0	0.154	0.198	0.271	4.012	5.155	7.031	0	0	0	0	0	0	0.569	0.502	0.587	14.78	13.048	15.235	0				TTC5_abTubulin	RVETPLLL	409	416	2	5	12.91	0	0.067	0.082	0.08	0.154
331	TTC5_abTubulin	LVVNGKPQGSSSQ	416	428	2	10	1.07		1.88	2.092	2.108	24.421	27.164	27.374	0	2.37	2.435	2.724	30.779	31.619	35.379	0	0	0	0	0	0	3.098	3.034	3.158	40.237	39.408	41.013	0				TTC5_abTubulin	LVVNGKPQGSSSQ	416	428	2	10	1.07	0	1.88	2.092	2.108	2.37
332	TTC5_abTubulin	LVVNGKPQGSSSQA	416	429	2	11	1.77		1.857	2.054	2.083	21.919	24.252	24.596	0	2.306	2.414	2.728	27.221	28.496	32.203	0	0	0	0	0	0	3.148	3.026	3.204	37.162	35.724	37.83	0				TTC5_abTubulin	LVVNGKPQGSSSQA	416	429	2	11	1.77	0	1.857	2.054	2.083	2.306
333	TTC5_abTubulin	LVVNGKPQGSSSQAVA	416	431	2	13	3.29		1.957	2.154	2.228	19.546	21.516	22.254	0	3	2.784	3.225	29.969	27.815	32.215	0	0	0	0	0	0	4.212	3.979	4.209	42.082	39.753	42.047	0				TTC5_abTubulin	LVVNGKPQGSSSQAVA	416	431	2	13	3.29	0	1.957	2.154	2.228	3
334	TTC5_abTubulin	LVVNGKPQGSSSQAVAT	416	432	2	14	3.27		1.896	2.078	2.063	17.589	19.281	19.134	0	2.545	2.685	3.107	23.613	24.909	28.822	0	0	0	0	0	0	4.146	3.905	4.156	38.458	36.224	38.551	0				TTC5_abTubulin	LVVNGKPQGSSSQAVAT	416	432	2	14	3.27	0	1.896	2.078	2.063	2.545
335	TTC5_abTubulin	LVVNGKPQGSSSQAVATVASRPQCE	416	440	3	21	5.99		1.715	1.708	1.711	10.608	10.566	10.579	0	3.439	3.482	4.129	21.27	21.533	25.533	0	0	0	0	0	0	6.17	5.763	6.28	38.158	35.639	38.836	0				TTC5_abTubulin	LVVNGKPQGSSSQAVATVASRPQCE	416	440	3	21	5.99	0	1.715	1.708	1.711	3.439
336	TTC5_abTubulin	VVNGKPQGSSSQAVA	417	431	2	12	0.32		2.342	2.551	2.547	25.347	27.613	27.567	0	3.289	3.015	3.563	35.596	32.629	38.565	0	0	0	0	0	0	4.486	4.227	4.481	48.554	45.749	48.5	0				TTC5_abTubulin	VVNGKPQGSSSQAVA	417	431	2	12	0.32	0	2.342	2.551	2.547	3.289
337	TTC5_abTubulin	VVNGKPQGSSSQAVAT	417	432	2	13	0.6		2.074	2.376	2.312	20.718	23.735	23.098	0	2.782	2.982	3.448	27.795	29.792	34.442	0	0	0	0	0	0	4.456	4.261	4.492	44.513	42.563	44.878	0				TTC5_abTubulin	VVNGKPQGSSSQAVAT	417	432	2	13	0.6	0	2.074	2.376	2.312	2.782
338	TTC5_abTubulin	VVNGKPQGSSSQAVATVASRPQCE	417	440	3	20	4.74		2.046	2.101	2.115	13.287	13.643	13.735	0	3.971	3.946	4.651	25.787	25.625	30.199	0	0	0	0	0	0	6.737	6.42	6.939	43.746	41.687	45.059	0				TTC5_abTubulin	VVNGKPQGSSSQAVATVASRPQCE	417	440	3	20	4.74	0	2.046	2.101	2.115	3.971
339	TTC5_abTubulin	AVATVASRPQCE	429	440	2	9	2.92		1.312	1.393	1.353	18.925	20.108	19.524	0	2.864	2.764	3.235	41.332	39.886	46.679	0	0	0	0	0	0	4.101	4.03	4.375	59.181	58.146	63.125	0				TTC5_abTubulin	AVATVASRPQCE	429	440	2	9	2.92	0	1.312	1.393	1.353	2.864
340	TTC5_abTubulin	VATVASRPQCE	430	440	1	8	2.04		1.099	1.334	1.262	17.838	21.648	20.493	0	2.453	2.455	2.942	39.822	39.861	47.753	0	0	0	0	0	0	4.019	3.86	3.718	65.241	62.666	60.353	0				TTC5_abTubulin	VATVASRPQCE	430	440	1	8	2.04	0	1.099	1.334	1.262	2.453
341	TTC5_abTubulin	TVASRPQCE	432	440	2	6	0.45		1.357	1.333	1.397	29.379	28.849	30.233	0	2.746	2.507	2.863	59.447	54.273	61.964	0	0	0	0	0	0	3.725	3.625	3.705	80.62	78.455	80.193	0				TTC5_abTubulin	TVASRPQCE	432	440	2	6	0.45	0	1.357	1.333	1.397	2.746
[truncated: 33 more columns]

## Sheet: HDX levels
	HDX-MS analysis
	Experiment was done using protein stocks
	Reactions were run in 50 ul volume
	Deuterium uptake for each of the conditionsis listed below
	Manual validation of each of the peptides was done
	RESULT TABLE :
	Deuterium incorporation for each of the selected peptides used for HDX-MS analysis are presented.
	Results are shown both as percentage deuteration compared to a theoretical maximal deuteration level and as number of deuterons incorporated into the peptide (#D)
							TTC5					TTC5								TTC5_abTubulin
						Deuteration Levels					Deuteration Levels								Deuteration Levels					Deuteration Levels
						Percentage (%)					Number of deuterons (#D)								Percentage (%)					Number of deuterons (#D)
						3s	30s	300s	0	0	3s	30s	300s	0	0				3s	30s	300s	0	0	3s	30s	300s	0	0
Start	End	Charge	Search RT	Sequence
3	18	3	12.21	ADEEEEVKPILQKLQE		33.7833	58.4887	69.428			3.38167	5.85467	6.94967						30.395	58.773	72.3777			3.04267	5.88333	7.24467
4	18	2	12.52	DEEEEVKPILQKLQE		34.836	62.113	74.4797			3.21867	5.73933	6.88167						30.9287	60.0553	70.945			2.85767	5.549	6.55533
5	13	2	8.69	EEEEVKPIL		41.3737	72.8597	86.7273			1.91133	3.366	4.00667						35.0083	73.7757	88.4233			1.61733	3.40833	4.085
5	18	3	10.05	EEEEVKPILQKLQE		23.251	49.9063	69.116			1.969	4.22733	5.854						20.481	50.534	66.856			1.73467	4.28	5.66267
5	19	3	15.42	EEEEVKPILQKLQEL		15.656	38.048	52.019			1.44667	3.51567	4.80633						14.116	38.6937	53.1537			1.3045	3.57533	4.91133
6	13	2	8.32	EEEVKPIL		41.8263	79.4403	90.3347			1.61033	3.05867	3.47767						36.838	80.3283	90.3743			1.41833	3.09267	3.47933
6	18	3	9.35	EEEVKPILQKLQE		22.6843	50.2827	67.186			1.74633	3.87167	5.17333						21.0037	50.821	65.907			1.617	3.91333	5.07467
6	19	3	14.76	EEEVKPILQKLQEL		18.925	42.1617	58.2587			1.603	3.571	4.93467						17.4023	44.8053	59.7923			1.47367	3.79533	5.06433
7	18	3	8.47	EEVKPILQKLQE		21.4387	51.4957	70.4637			1.48567	3.56867	4.883						18.0417	52.7367	68.394			1.25033	3.65433	4.73933
8	13	1	7.21	EVKPIL		40.5153	88.3487	110.22			0.936	2.041	2.546						35.2273	91.0037	110.182			0.813667	2.10233	2.54533
8	18	3	7.43	EVKPILQKLQE		16.7783	44.082	65.1833			1.03367	2.71533	4.01533						13.6533	43.7083	63.18			0.841333	2.69233	3.892
14	19	1	5.14	QKLQEL		2.298	2.71933	5.62967			0.071	0.084	0.173667						1.63133	2.16	4.039			0.0503333	0.0666667	0.124333
14	23	2	13.54	QKLQELVDQL		-0.303	0.299	1.35533			-0.0186667	0.018	0.0833333						0.131667	0.48	1.434			0.00833333	0.0293333	0.0883333
24	30	2	11.8	YSFRDCY		4.912	10.8243	25.5537			0.189	0.416667	0.983667						4.052	8.67933	20.5287			0.156	0.334	0.790333
24	31	2	15.87	YSFRDCYF		16.932	20.383	30.261			0.782333	0.942	1.398						16.0603	19.3433	27.7717			0.742	0.893333	1.283
31	37	2	2.52	FETHSVE		57.158	58.3373	56.5337			2.20033	2.246	2.17633						53.2037	57.5847	57.3207			2.04833	2.217	2.207
31	47	3	3	FETHSVEDAGRKQQDVQ		41.1637	56.656	61.0457			4.75467	6.544	7.051						37.5673	53.3363	57.1967			4.33933	6.16033	6.606
31	49	3	2.71	FETHSVEDAGRKQQDVQKE		36.115	49.8737	51.856			4.72767	6.52833	6.788						31.7073	48.658	53.644			4.15033	6.36933	7.022
31	57	4	12.74	FETHSVEDAGRKQQDVQKEMEKTLQQM		19.8737	28.1127	32.5343			3.82567	5.41133	6.263						17.821	28.0537	31.9817			3.43067	5.40067	6.15667
32	57	4	12.25	ETHSVEDAGRKQQDVQKEMEKTLQQM		18.2047	26.5047	30.4443			3.36433	4.898	5.62633						16.086	25.7897	29.788			2.97267	4.766	5.50467
58	70	2	5.27	EEVVGSVQGKAQV		69.2827	85.4413	90.436			5.86833	7.237	7.66						64.4427	87.734	88.846			5.45833	7.431	7.525
58	71	2	11.85	EEVVGSVQGKAQVL		62.892	78.8343	85.0303			5.81133	7.28433	7.85667						58.683	80.4827	83.4537			5.42233	7.43667	7.711
58	73	2	13.98	EEVVGSVQGKAQVLML		51.6803	65.8337	70.8487			5.571	7.097	7.63733						47.9127	66.3717	69.734			5.165	7.155	7.517
59	68	2	1.9	EVVGSVQGKA		67.7943	83.95	86.7613			4.176	5.17133	5.34467						64.5053	82.647	84.3393			3.97367	5.09133	5.19533
59	71	2	7.54	EVVGSVQGKAQVL		64.5657	80.2367	84.1943			5.469	6.796	7.13133						60.123	82.3977	82.913			5.09267	6.979	7.02267
59	73	2	13.13	EVVGSVQGKAQVLML		54.572	66.4217	72.4813			5.46267	6.649	7.25533						48.3437	68.7247	70.876			4.83933	6.87967	7.09433
60	70	2	2.74	VVGSVQGKAQV		73.8363	95.5387	97.6387			5.117	6.621	6.766						67.8863	99.9873	98.2363			4.70467	6.92933	6.80767
60	71	2	6.97	VVGSVQGKAQVL		68.188	85.7377	85.2887			5.25067	6.60167	6.56733						64.1897	88.169	86.065			4.94267	6.789	6.627
60	73	2	12.35	VVGSVQGKAQVLML		55.9553	71.7243	72.682			5.17	6.62733	6.716						52.9733	72.277	72.5167			4.89467	6.678	6.70033
71	91	3	12.49	LMLTGKALNVTPDYSPKAEEL		12.3737	15.7057	20.2413			1.62	2.05567	2.64933						10.5707	14.0183	17.61			1.384	1.835	2.30533
72	90	3	8.56	MLTGKALNVTPDYSPKAEE		16.7207	19.4523	24.221			1.93133	2.24667	2.79767						15.5983	20.3833	23.6953			1.80133	2.35433	2.73667
72	91	2	11.28	MLTGKALNVTPDYSPKAEEL		13.6203	16.7847	20.7433			1.678	2.068	2.55533						11.57	16.0397	19.9627			1.42567	1.976	2.45933
72	92	3	13.11	MLTGKALNVTPDYSPKAEELL		13.2463	15.903	20.0113			1.734	2.08167	2.61933						10.684	14.1263	17.952			1.39833	1.84933	2.35
73	90	3	7.02	LTGKALNVTPDYSPKAEE		16.6773	19.0743	23.0347			1.798	2.056	2.483						14.347	18.8133	22.4907			1.54667	2.028	2.42433
73	91	3	9.64	LTGKALNVTPDYSPKAEEL		19.481	22.1937	24.647			2.25033	2.56333	2.84667						17.507	19.9863	22.769			2.022	2.30833	2.62967
74	90	3	6.1	TGKALNVTPDYSPKAEE		19.379	22.4717	26.4573			1.93967	2.24967	2.64833						17.041	21.5673	25.1287			1.706	2.159	2.51533
74	91	3	8.89	TGKALNVTPDYSPKAEEL		16.754	19.0873	23.105			1.80633	2.05767	2.49067						14.387	18.8773	22.331			1.551	2.03533	2.40733
79	91	2	9.13	NVTPDYSPKAEEL		25.9897	30.6743	35.4063			1.801	2.12567	2.45367						21.7543	27.92	32.3523			1.50767	1.935	2.242
91	102	3	9.71	LLSKAVKLEPEL		1.89367	3.701	10.166			0.131333	0.256333	0.704333						1.002	2.90467	6.95767			0.0696667	0.201333	0.482
92	102	2	8.06	LSKAVKLEPEL		3.19467	6.01233	13.8547			0.197	0.370333	0.853333						2.154	4.76967	10.0693			0.132667	0.293667	0.620333
92	105	2	9.08	LSKAVKLEPELVEA		5.41833	9.46033	19.7103			0.459	0.801333	1.66933						3.796	9.439	15.5907			0.321667	0.799333	1.32067
103	109	1	12.94	VEAWNQL		0.586	3.368	9.873			0.0226667	0.129667	0.38						-0.559667	3.223	10.1117			-0.0213333	0.124	0.389333
103	111	1	11.51	VEAWNQLGE		4.12733	5.27867	10.5683			0.222333	0.284667	0.57						3.282	5.10367	5.31467			0.176667	0.274667	0.286667
103	112	2	14.02	VEAWNQLGEV		3.07533	3.43667	6.59867			0.189333	0.211667	0.406667						2.60733	3.369	5.46333			0.160667	0.207667	0.336333
103	113	2	15.21	VEAWNQLGEVY		2.53233	3.169	5.95			0.175333	0.219667	0.412333						0.834667	2.942	5.081			0.0576667	0.204	0.352
103	120	3	14.5	VEAWNQLGEVYWKKGDVA		5.17767	11.509	17.812			0.637667	1.418	2.19433						3.66633	10.6607	17.069			0.451667	1.31333	2.103
103	122	2	14.94	VEAWNQLGEVYWKKGDVAAA		4.68267	12.4373	18.4763			0.649	1.724	2.561						3.582	9.23333	15.8347			0.496667	1.28	2.19467
106	112	1	11.14	WNQLGEV		3.7	5.65167	10.4137			0.142333	0.217667	0.401						2.009	3.75733	6.86833			0.0773333	0.144667	0.264333
106	113	1	12.84	WNQLGEVY		-0.174333	0.138	4.81933			-0.008	0.00633333	0.222333						-1.424	2.674	4.847			-0.066	0.123333	0.224
106	122	3	11.99	WNQLGEVYWKKGDVAAA		6.804	15.2503	23.5397			0.786	1.76167	2.719						4.82633	12.1693	21.0003			0.557333	1.40567	2.42567
110	122	3	6.67	GEVYWKKGDVAAA		6.80933	20.784	30.4633			0.576667	1.76067	2.58						4.264	16.732	28.5997			0.361333	1.417	2.42233
113	120	2	3.06	YWKKGDVA		11.7807	30.0777	45.2683			0.544333	1.38967	2.09133						6.048	22.3167	40.253			0.279667	1.031	1.86
113	122	2	3.49	YWKKGDVAAA		10.3917	27.2453	42.2383			0.640333	1.67833	2.60167						7.10633	21.6627	38.4127			0.438	1.33433	2.366
113	126	3	8.02	YWKKGDVAAAHTCF		8.967	22.3053	31.5613			0.828333	2.06133	2.91633						5.00233	15.7767	24.126			0.462333	1.45767	2.22933
114	126	3	6.91	WKKGDVAAAHTCF		11.469	24.1293	36.371			0.971333	2.04367	3.081						6.85567	17.0853	27.57			0.580667	1.447	2.33533
123	142	3	10.48	HTCFSGALTHCRNKVSLQNL		17.7137	29.408	47.0843			2.45533	4.076	6.52567						10.702	13.6747	23.33			1.483	1.89533	3.23367
127	139	3	4.58	SGALTHCRNKVSL		26.839	40.3143	49.9823			2.273	3.415	4.23367						23.2223	27.2577	32.6213			1.967	2.30867	2.76267
127	142	3	7.85	SGALTHCRNKVSLQNL		15.399	28.2723	49.3463			1.66	3.048	5.32						10.772	13.2713	17.8313			1.161	1.43033	1.92233
127	144	3	9.15	SGALTHCRNKVSLQNLSM		12.515	25.574	48.301			1.542	3.15067	5.95067						8.874	10.6577	14.6683			1.093	1.313	1.807
145	154	3	3.07	VLRQLRTDTE		55.7657	65.6993	74.2967			3.435	4.047	4.57667						42.1637	57.0827	60.1557			2.59733	3.51633	3.70567
145	156	2	4.21	VLRQLRTDTEDE		51.6613	59.497	64.076			3.97767	4.58133	4.93367						38.4307	50.9587	55.834			2.959	3.924	4.299
145	170	4	7	VLRQLRTDTEDEHSHHVMDSVRQAKL		20.9063	25.451	33.054			3.86367	4.70367	6.10833						12.2967	16.0147	17.2653			2.27233	2.95933	3.19067
147	170	5	5.66	RQLRTDTEDEHSHHVMDSVRQAKL		15.8437	23.1453	30.163			2.684	3.92067	5.10967						9.81	12.3137	13.708			1.662	2.086	2.322
152	170	3	6.51	DTEDEHSHHVMDSVRQAKL		17.7747	21.294	28.8843			2.32667	2.78733	3.781						5.852	6.291	6.22833			0.764333	0.823333	0.815333
164	170	2	0.65	SVRQAKL		7.789	10.305	20.4167			0.299667	0.396667	0.786						4.219	4.091	4.32267			0.162333	0.157667	0.166333
171	181	2	2.12	AVQMDVHDGRS		14.8527	19.4367	27.8737			1.029	1.347	1.93133						12.4797	17.2707	22.358			0.864667	1.19667	1.54967
171	182	2	7.82	AVQMDVHDGRSW		10.418	12.2323	17.0677			0.802333	0.942	1.31433						6.982	10.813	13.2817			0.537667	0.832667	1.02267
175	182	2	4.24	DVHDGRSW		3.38067	6.862	13.109			0.156	0.317333	0.605667						2.67467	4.676	9.46667			0.123333	0.216	0.437333
175	189	3	15.1	DVHDGRSWYILGNSY		-0.786667	0.380667	2.27767			-0.079	0.038	0.228						0.503333	2.00533	3.842			0.0503333	0.200667	0.384667
182	188	1	15.96	WYILGNS		0.935	2.461	3.34433			0.036	0.0943333	0.128667						0.085	0.753	1.86467			0.00333333	0.0286667	0.0716667
182	189	1	17.82	WYILGNSY		1.161	2.08067	3.198			0.0536667	0.096	0.147667						0.532667	1.48067	2.083			0.0246667	0.0683333	0.0963333
183	188	1	7.12	YILGNS		7.53967	7.72733	11.7137			0.232	0.238	0.361						2.94	3.09633	8.02967			0.0903333	0.0953333	0.247667
183	189	1	11.06	YILGNSY		0.251	0.906667	1.501			0.00966667	0.0346667	0.0576667						-0.237667	0.543333	0.991667			-0.009	0.0206667	0.038
193	204	2	6.29	YFSTGQNPKISQ		27.4623	50.6267	60.8247			1.903	3.50833	4.215						11.8223	26.116	38.0233			0.819	1.80967	2.635
193	205	2	5.65	YFSTGQNPKISQQ		27.9283	48.3877	55.9993			2.15033	3.72567	4.312						12.989	23.8123	35.2117			1.00033	1.83367	2.71133
193	206	2	6.27	YFSTGQNPKISQQA		25.319	45.992	51.735			2.14433	3.89567	4.38167						12.018	21.344	31.3657			1.018	1.808	2.65667
193	207	2	9.11	YFSTGQNPKISQQAL		21.1003	35.614	39.1097			1.94967	3.291	3.614						9.774	17.4223	23.529			0.903	1.60967	2.174
193	209	2	8.73	YFSTGQNPKISQQALSA		14.382	25.8297	31.2663			1.55033	2.78467	3.37067						6.92567	12.5043	17.9347			0.746667	1.348	1.93333
194	209	2	7.27	FSTGQNPKISQQALSA		19.405	31.072	36.555			1.94267	3.11033	3.65933						8.87567	15.8327	21.3573			0.888333	1.58467	2.138
210	226	3	3.17	YAQAEKVDRKASSNPDL		23.9663	33.2603	40.4153			2.58367	3.58533	4.357						17.7393	31.4483	37.3457			1.91233	3.39	4.02567
210	228	4	5.55	YAQAEKVDRKASSNPDLHL		17.3877	23.849	28.297			2.142	2.938	3.48633						12.5347	22.1453	25.935			1.54433	2.72833	3.19533
214	228	3	5.03	EKVDRKASSNPDLHL		16.8217	25.558	28.8343			1.554	2.36167	2.66433						11.6027	22.0447	26.1277			1.072	2.03667	2.41433
215	228	3	4.42	KVDRKASSNPDLHL		17.326	26.5463	32.1407			1.46733	2.24833	2.72233						13.39	24.631	28.4397			1.13433	2.08633	2.409
227	239	3	2.75	HLNRATLHKYEES		7.61133	6.532	7.624			0.644667	0.553333	0.645667						4.641	4.725	4.98867			0.393333	0.400333	0.422667
229	239	2	0.93	NRATLHKYEES		8.16133	8.18067	8.848			0.565667	0.567	0.613333						5.01967	5.20167	5.77333			0.347667	0.360333	0.400333
229	241	3	4.69	NRATLHKYEESYG		9.10467	15.7893	21.3027			0.771333	1.33767	1.80433						4.15367	12.6047	17.9823			0.352	1.06767	1.523
229	243	3	5.28	NRATLHKYEESYGEA		10.4497	16.9133	21.5477			1.046	1.69333	2.157						6.75167	14.9323	19.6663			0.676	1.49467	1.96833
229	244	3	8.29	NRATLHKYEESYGEAL		12.0897	17.4503	20.6303			1.30333	1.881	2.22367						7.46967	14.2163	19.0493			0.805333	1.53267	2.05367
234	243	2	2.83	HKYEESYGEA		11.6673	23.2173	29.4317			0.718667	1.43	1.81267						6.883	18.509	27.1543			0.424333	1.14033	1.67267
240	246	1	5.54	YGEALEG		10.2937	13.952	15.534			0.396333	0.537333	0.598						5.197	9.562	12.1423			0.2	0.368	0.467333
244	267	4	12.67	LEGFSRAAALDPAWPEPRQREQQL		6.35333	10.057	15.4103			0.929333	1.47133	2.25433						3.97633	7.80733	14.9163			0.582	1.14233	2.18233
245	250	1	1.66	EGFSRA		9.263	9.46367	11.2493			0.285333	0.291667	0.346667						8.019	7.68233	8.725			0.247	0.236667	0.269
245	267	4	11.36	EGFSRAAALDPAWPEPRQREQQL		6.83967	10.6007	16.667			0.947667	1.469	2.31						4.39933	8.26	15.1367			0.609667	1.145	2.09767
245	269	4	12.58	EGFSRAAALDPAWPEPRQREQQLLE		6.02933	9.096	13.5087			0.928667	1.40067	2.08067						2.79867	6.78167	12.091			0.431	1.04433	1.86167
247	254	1	4.3	FSRAAALD		6.31267	3.876	4.63633			0.291667	0.179	0.214333						2.89	3.03767	4.84033			0.133667	0.140333	0.223667
247	267	3	10.75	FSRAAALDPAWPEPRQREQQL		7.51567	12.311	19.303			0.926	1.51667	2.37833						4.63433	9.43367	17.5383			0.571	1.16233	2.16067
247	267	4	10.75	FSRAAALDPAWPEPRQREQQL		7.76033	12.086	19.0723			0.956	1.489	2.34967						4.82133	9.056	17.0887			0.594	1.11567	2.10533
247	269	4	11.81	FSRAAALDPAWPEPRQREQQLLE		6.04967	10.2213	15.6553			0.838333	1.41667	2.16967						3.246	8.45533	14.9643			0.45	1.172	2.07433
248	267	4	9.55	SRAAALDPAWPEPRQREQQL		6.73033	11.9697	19.5263			0.777	1.38233	2.25533						3.92833	8.69133	16.9933			0.454	1.00367	1.96267
251	267	3	10.31	AALDPAWPEPRQREQQL		8.13433	15.744	24.646			0.751667	1.45467	2.27767						4.78667	11.242	21.829			0.442333	1.03867	2.017
251	269	3	12.53	AALDPAWPEPRQREQQLLE		5.722	13.404	18.167			0.616667	1.445	1.958						2.172	8.549	16.9527			0.234	0.921333	1.82733
255	267	3	7.9	PAWPEPRQREQQL		5.75333	11.5573	19.6727			0.398667	0.801	1.36333						3.81233	8.44667	17.1097			0.264333	0.585333	1.186
270	277	2	13.78	FLDRLTSL		0.861	1.55033	2.74133			0.04	0.0716667	0.126333						0.880667	0.955333	1.71733			0.0406667	0.0443333	0.0793333
270	278	2	17.56	FLDRLTSLL		1.21633	1.262	2.145			0.0653333	0.0676667	0.115667						1.347	0.731333	1.503			0.0725	0.0396667	0.081
271	277	2	8.96	LDRLTSL		1.43367	1.68967	3.26			0.055	0.0646667	0.125333						1.27033	1.076	2.018			0.049	0.0413333	0.078
271	278	2	13.86	LDRLTSLL		1.321	1.49333	2.80933			0.0613333	0.069	0.129667						1.01633	0.959667	1.89933			0.047	0.0443333	0.0876667
278	293	2	3.99	LESKGKVKTKKLQSML		21.7103	42.7383	52.859			2.34033	4.60733	5.698						14.3083	31.8393	47.3037			1.54233	3.432	5.09933
294	319	4	7.66	GSLRPAHLGPCSDGHYQSASGQKVTL		31.4023	42.533	45.2833			5.31967	7.205	7.671						21.323	36.081	42.75			3.612	6.112	7.242
294	321	4	9.98	GSLRPAHLGPCSDGHYQSASGQKVTLEL		27.844	40.511	44.821			5.14567	7.48667	8.283						19.0827	34.4437	43.5433			3.52667	6.365	8.04667
320	334	2	8.86	ELKPLSTLQPGVNSG		14.5057	31.1727	41.046			1.22867	2.64033	3.47667						8.265	23.9857	37.6047			0.7	2.03133	3.185
320	335	2	9.1	ELKPLSTLQPGVNSGA		12.171	26.787	35.263			1.12467	2.475	3.25833						7.46767	20.5583	32.017			0.69	1.89933	2.958
320	338	2	14.21	ELKPLSTLQPGVNSGAVIL		10.2397	20.7747	27.3717			1.18267	2.39967	3.16133						6.05467	16.0573	24.6967			0.699667	1.85467	2.85267
320	339	2	13.42	ELKPLSTLQPGVNSGAVILG		10.1657	20.5803	26.1137			1.25233	2.53533	3.21733						6.134	15.8133	24.3537			0.755667	1.948	3.00033
320	343	3	17.33	ELKPLSTLQPGVNSGAVILGKVVF		9.67133	18.6023	23.039			1.48933	2.86467	3.54767						6.566	15.2707	21.602			1.01133	2.35167	3.32667
322	335	2	5.4	KPLSTLQPGVNSGA		14.05	30.2917	40.2053			1.19	2.56567	3.40567						8.48867	24.2993	38.944			0.718667	2.058	3.29867
335	343	1	15.16	AVILGKVVF		5.346	5.20533	5.67267			0.288	0.280667	0.305667						4.09433	3.489	7.28			0.220667	0.188	0.392333
336	343	2	14.01	VILGKVVF		2.15067	1.69167	2.276			0.0993333	0.0783333	0.105						1.90567	1.898	2.04033			0.088	0.0876667	0.0943333
336	345	2	17.1	VILGKVVFSL		7.23667	13.7837	14.4513			0.445667	0.849	0.89						3.23667	11.87	14.2793			0.199333	0.731333	0.879667
338	343	1	13.53	LGKVVF		1.45867	1.64967	2.128			0.045	0.0506667	0.0653333						1.198	1.43667	1.58			0.0366667	0.0443333	0.0486667
344	355	2	15.26	SLTTEEKVPFTF		34.3683	39.2983	44.623			2.38167	2.72333	3.09267						22.9833	35.3723	36.389			1.593	2.45133	2.52167
344	356	2	14.74	SLTTEEKVPFTFG		34.5133	37.9777	41.2303			2.65733	2.92433	3.17467						22.2057	33.812	35.7273			1.71	2.60367	2.751
344	357	2	18.22	SLTTEEKVPFTFGL		28.0443	30.2997	33.5163			2.37533	2.56633	2.839						18.5043	26.48	27.9463			1.56733	2.243	2.36733
344	365	3	18.7	SLTTEEKVPFTFGLVDSDGPCY		19.9043	22.8523	28.741			2.75833	3.16733	3.98367						13.276	17.2703	20.8403			1.84	2.39333	2.88867
344	366	2	18.17	SLTTEEKVPFTFGLVDSDGPCYA		16.4643	21.3777	24.0357			2.40867	3.12767	3.51667						9.67133	17.4087	19.8747			1.415	2.547	2.90733
346	357	2	17	TTEEKVPFTFGL		14.974	18.179	21.833			1.03767	1.25967	1.513						8.371	12.912	14.998			0.58	0.894667	1.03933
346	365	2	18.16	TTEEKVPFTFGLVDSDGPCY		11.2463	17.2143	18.3			1.38567	2.12067	2.25467						6.14533	12.2853	14.35			0.757333	1.51367	1.768
347	365	2	18.24	TEEKVPFTFGLVDSDGPCY		14.2047	17.018	21.9093			1.64067	1.966	2.53067						8.68333	13.0567	15.9007			1.003	1.508	1.83667
348	365	2	18.27	EEKVPFTFGLVDSDGPCY		10.9147	17.462	22.6587			1.17667	1.88233	2.44267						9.08467	13.2257	16.4627			0.979333	1.42567	1.775
348	366	2	18.15	EEKVPFTFGLVDSDGPCYA		10.5363	16.8823	20.2743			1.21667	1.95	2.34133						6.86133	14.6647	16.38			0.792667	1.694	1.892
349	365	2	18.32	EKVPFTFGLVDSDGPCY		8.99333	15.816	22.2323			0.900333	1.583	2.22533						5.713	11.553	15.9357			0.572	1.15667	1.59533
349	366	2	18.2	EKVPFTFGLVDSDGPCYA		9.28	15.0793	19.776			1.00033	1.62533	2.132						6.61767	11.5033	14.5023			0.713333	1.24033	1.563
357	365	1	8.06	LVDSDGPCY		12.466	27.19	32.5507			0.576	1.25633	1.50367						9.13967	23.7337	30.4547			0.422	1.09633	1.407
357	366	1	7.68	LVDSDGPCYA		13.8033	26.3413	31.36			0.743667	1.41967	1.69033						10.886	22.82	28.3597			0.586667	1.23033	1.52833
358	365	1	5.84	VDSDGPCY		12.1287	29.5997	36.7963			0.467	1.13967	1.41667						10.5677	27.7877	35.2397			0.407	1.07	1.35633
367	376	2	18.38	VMVYNIVQSW		45.655	54.111	61.9653			2.81233	3.33333	3.817						18.6457	28.108	31.2943			1.14867	1.73167	1.92767
369	375	1	7.08	VYNIVQS		50.466	60.2057	68.279			1.943	2.31833	2.62867						22.2077	33.806	38.7847			0.855	1.30167	1.49333
369	376	1	15.97	VYNIVQSW		49.2603	71.2783	80.3377			2.276	3.29333	3.71167						18.6083	28.929	34.5363			0.859667	1.33633	1.59567
369	379	2	19.02	VYNIVQSWGVL		31.6773	54.2677	62.3317			2.19533	3.761	4.32						11.2653	20.2777	33.2663			0.780667	1.40533	2.30533
370	376	1	14.95	YNIVQSW		61.9073	84.7627	88.4837			2.38333	3.26333	3.40667						21.6587	36.003	40.9187			0.834	1.38633	1.57533
372	379	1	15.92	IVQSWGVL		24.3123	43.3153	47.1887			1.123	2.00133	2.18033						7.929	18.1463	29.4967			0.366333	0.838	1.36267
380	391	1	12.6	IGDSVAIPEPNL		4.512	4.35633	4.742			0.278	0.268333	0.292						3.09767	3.98967	3.47			0.191	0.245667	0.214
380	393	2	14.25	IGDSVAIPEPNLRL		5.21067	6.145	11.1653			0.401333	0.473	0.86						3.36633	5.06733	9.65367			0.259	0.390333	0.743
384	391	1	11.6	VAIPEPNL		5.70733	8.29	9.082			0.176	0.255333	0.28						2.69133	5.11167	7.84467			0.083	0.157333	0.241667
384	393	2	13.54	VAIPEPNLRL		5.663	7.389	15.512			0.261333	0.341333	0.716667						3.20067	6.456	13.8203			0.147667	0.298	0.638333
386	393	2	11.25	IPEPNLRL		7.026	5.68167	18.374			0.270333	0.218667	0.707						1.26267	5.378	13.577			0.0486667	0.207	0.523
394	405	2	2.22	HRIQHKGKDYSF		12.6637	20.1517	19.6553			0.975333	1.55167	1.51367						10.5457	18.968	19.1667			0.812	1.46067	1.476
394	407	3	2.24	HRIQHKGKDYSFSS		13.104	20.5917	24.7683			1.211	1.90267	2.28833						10.319	21.0493	24.8503			0.953333	1.945	2.29633
406	415	2	11.09	SSVRVETPLL		12.856	33.247	46.794			0.692667	1.792	2.522						2.48833	6.11333	14.5937			0.134	0.329667	0.786667
408	415	2	10.33	VRVETPLL		14.5493	45.0953	63.8643			0.56	1.736	2.459						1.93267	6.61833	19.736			0.0743333	0.254667	0.759667
408	416	2	13.83	VRVETPLLL		13.5917	35.3013	49.3197			0.628	1.631	2.27867						1.15533	6.929	17.005			0.0533333	0.32	0.785333
409	415	1	9.23	RVETPLL		17.8043	51.722	73.105			0.548	1.593	2.25167						1.306	7.34567	20.6717			0.0403333	0.226	0.637
409	416	1	12.91	RVETPLLL		13.2203	37.995	57.107			0.509	1.463	2.19867						2.25567	5.31567	14.5837			0.087	0.204667	0.561333
409	416	2	12.91	RVETPLLL		12.873	37.3757	55.6153			0.495667	1.43867	2.14133						1.993	5.39933	14.3543			0.0763333	0.207667	0.552667
416	428	2	1.07	LVVNGKPQGSSSQ		51.6927	59.898	68.442			3.98	4.612	5.26967						26.3197	32.5923	40.2193			2.02667	2.50967	3.09667
416	429	2	1.77	LVVNGKPQGSSSQA		55.8223	62.3897	69.9683			4.728	5.28433	5.92667						23.589	29.3067	36.9053			1.998	2.48267	3.126
416	431	2	3.29	LVVNGKPQGSSSQAVA		62.1547	68.1423	74.7703			6.22167	6.82133	7.48433						21.1053	29.9997	41.294			2.113	3.003	4.13333
416	432	2	3.27	LVVNGKPQGSSSQAVAT		69.8733	73.9337	79.0827			7.53233	7.97033	8.525						18.668	25.7813	37.7443			2.01233	2.779	4.069
416	440	3	5.99	LVVNGKPQGSSSQAVATVASRPQCE		72.7407	75.2407	77.2933			11.762	12.1663	12.4983						10.5843	22.7787	37.5443			1.71133	3.68333	6.071
417	431	2	0.32	VVNGKPQGSSSQAVA		73.3047	79.1023	83.5267			6.77333	7.309	7.718						26.8423	35.5967	47.601			2.48	3.289	4.398
417	432	2	0.6	VVNGKPQGSSSQAVAT		79.2637	82.3523	86.6363			7.934	8.24333	8.67233						22.517	30.6763	43.9847			2.254	3.07067	4.403
417	440	3	4.74	VVNGKPQGSSSQAVATVASRPQCE		79.784	81.967	82.7417			12.2863	12.6227	12.742						13.555	27.2037	43.4973			2.08733	4.18933	6.69867
429	440	2	2.92	AVATVASRPQCE		110.184	108.607	106.027			7.63567	7.52667	7.34767						19.519	42.6323	60.1507			1.35267	2.95433	4.16867
430	440	1	2.04	VATVASRPQCE		111.549	109.756	105.942			6.87133	6.761	6.526						19.993	42.4787	62.7533			1.23167	2.61667	3.86567
432	440	2	0.45	TVASRPQCE		104.426	103.859	103.344			4.82467	4.79833	4.77433						29.487	58.5613	79.756			1.36233	2.70533	3.685

## Sheet: HDX diff
	Tables showing the differences in deuterium uptake between two states
	For each state comparison, results are shown for both differences in deuterium uptake by percentage (%D) and by number of deuterons (#D)
	Largest differences are highlighted in different colors: blue indicates PROTECTION of the peptide and red indicates increased EXPOSURE (usually associated with allosteric modifications)
State 1	TTC5			Cut-off :		12	12	12	12	12				1.4	1.4	1.4	1.4	1.4
State 2	TTC5_abTubulin
State 3	0					Differences : %D								Differences : #D
State 4							TTC5								TTC5
State 5						vs	TTC5_abTubulin							vs	TTC5_abTubulin
State 6
						3s	30s	300s	0	0				3s	30s	300s	0	0
Start	End	Charge	Search RT	Sequence		%D	%D	%D	0	0				#D	#D	#D	0	0
3	18	3	12.21	ADEEEEVKPILQKLQE		-3.38833	0.284333	2.94967						-0.339	0.0286667	0.295
4	18	2	12.52	DEEEEVKPILQKLQE		-3.90733	-2.05767	-3.53467						-0.361	-0.190333	-0.326333
5	13	2	8.69	EEEEVKPIL		-6.36533	0.916	1.696						-0.294	0.0423333	0.0783333
5	18	3	10.05	EEEEVKPILQKLQE		-2.77	0.627667	-2.26						-0.234333	0.0526667	-0.191333
5	19	3	15.42	EEEEVKPILQKLQEL		-1.54	0.645667	1.13467						-0.142167	0.0596667	0.105
6	13	2	8.32	EEEVKPIL		-4.98833	0.888	0.0396667						-0.192	0.034	0.00166667
6	18	3	9.35	EEEVKPILQKLQE		-1.68067	0.538333	-1.279						-0.129333	0.0416667	-0.0986667
6	19	3	14.76	EEEVKPILQKLQEL		-1.52267	2.64367	1.53367						-0.129333	0.224333	0.129667
7	18	3	8.47	EEVKPILQKLQE		-3.397	1.241	-2.06967						-0.235333	0.0856667	-0.143667
8	13	1	7.21	EVKPIL		-5.288	2.655	-0.038						-0.122333	0.0613333	-0.000666667
8	18	3	7.43	EVKPILQKLQE		-3.125	-0.373667	-2.00333						-0.192333	-0.023	-0.123333
14	19	1	5.14	QKLQEL		-0.666667	-0.559333	-1.59067						-0.0206667	-0.0173333	-0.0493333
14	23	2	13.54	QKLQELVDQL		0.434667	0.181	0.0786667						0.027	0.0113333	0.005
24	30	2	11.8	YSFRDCY		-0.86	-2.145	-5.025						-0.033	-0.0826667	-0.193333
24	31	2	15.87	YSFRDCYF		-0.871667	-1.03967	-2.48933						-0.0403333	-0.0486667	-0.115
31	37	2	2.52	FETHSVE		-3.95433	-0.752667	0.787						-0.152	-0.029	0.0306667
31	47	3	3	FETHSVEDAGRKQQDVQ		-3.59633	-3.31967	-3.849						-0.415333	-0.383667	-0.445
31	49	3	2.71	FETHSVEDAGRKQQDVQKE		-4.40767	-1.21567	1.788						-0.577333	-0.159	0.234
31	57	4	12.74	FETHSVEDAGRKQQDVQKEMEKTLQQM		-2.05267	-0.059	-0.552667						-0.395	-0.0106667	-0.106333
32	57	4	12.25	ETHSVEDAGRKQQDVQKEMEKTLQQM		-2.11867	-0.715	-0.656333						-0.391667	-0.132	-0.121667
58	70	2	5.27	EEVVGSVQGKAQV		-4.84	2.29267	-1.59						-0.41	0.194	-0.135
58	71	2	11.85	EEVVGSVQGKAQVL		-4.209	1.64833	-1.57667						-0.389	0.152333	-0.145667
58	73	2	13.98	EEVVGSVQGKAQVLML		-3.76767	0.538	-1.11467						-0.406	0.058	-0.120333
59	68	2	1.9	EVVGSVQGKA		-3.289	-1.303	-2.422						-0.202333	-0.08	-0.149333
59	71	2	7.54	EVVGSVQGKAQVL		-4.44267	2.161	-1.28133						-0.376333	0.183	-0.108667
59	73	2	13.13	EVVGSVQGKAQVLML		-6.22833	2.303	-1.60533						-0.623333	0.230667	-0.161
60	70	2	2.74	VVGSVQGKAQV		-5.95	4.44867	0.597667						-0.412333	0.308333	0.0416667
60	71	2	6.97	VVGSVQGKAQVL		-3.99833	2.43133	0.776333						-0.308	0.187333	0.0596667
60	73	2	12.35	VVGSVQGKAQVLML		-2.982	0.552667	-0.165333						-0.275333	0.0506667	-0.0156667
71	91	3	12.49	LMLTGKALNVTPDYSPKAEEL		-1.803	-1.68733	-2.63133						-0.236	-0.220667	-0.344
72	90	3	8.56	MLTGKALNVTPDYSPKAEE		-1.12233	0.931	-0.525667						-0.13	0.107667	-0.061
72	91	2	11.28	MLTGKALNVTPDYSPKAEEL		-2.05033	-0.745	-0.780667						-0.252333	-0.092	-0.096
72	92	3	13.11	MLTGKALNVTPDYSPKAEELL		-2.56233	-1.77667	-2.05933						-0.335667	-0.232333	-0.269333
73	90	3	7.02	LTGKALNVTPDYSPKAEE		-2.33033	-0.261	-0.544						-0.251333	-0.028	-0.0586667
73	91	3	9.64	LTGKALNVTPDYSPKAEEL		-1.974	-2.20733	-1.878						-0.228333	-0.255	-0.217
74	90	3	6.1	TGKALNVTPDYSPKAEE		-2.338	-0.904333	-1.32867						-0.233667	-0.0906667	-0.133
74	91	3	8.89	TGKALNVTPDYSPKAEEL		-2.367	-0.21	-0.774						-0.255333	-0.0223333	-0.0833333
79	91	2	9.13	NVTPDYSPKAEEL		-4.23533	-2.75433	-3.054						-0.293333	-0.190667	-0.211667
91	102	3	9.71	LLSKAVKLEPEL		-0.891667	-0.796333	-3.20833						-0.0616667	-0.055	-0.222333
92	102	2	8.06	LSKAVKLEPEL		-1.04067	-1.24267	-3.78533						-0.0643333	-0.0766667	-0.233
92	105	2	9.08	LSKAVKLEPELVEA		-1.62233	-0.0213333	-4.11967						-0.137333	-0.002	-0.348667
103	109	1	12.94	VEAWNQL		-1.14567	-0.145	0.238667						-0.044	-0.00566667	0.00933333
103	111	1	11.51	VEAWNQLGE		-0.845333	-0.175	-5.25367						-0.0456667	-0.01	-0.283333
103	112	2	14.02	VEAWNQLGEV		-0.468	-0.0676667	-1.13533						-0.0286667	-0.004	-0.0703333
103	113	2	15.21	VEAWNQLGEVY		-1.69767	-0.227	-0.869						-0.117667	-0.0156667	-0.0603333
103	120	3	14.5	VEAWNQLGEVYWKKGDVA		-1.51133	-0.848333	-0.743						-0.186	-0.104667	-0.0913333
103	122	2	14.94	VEAWNQLGEVYWKKGDVAAA		-1.10067	-3.204	-2.64167						-0.152333	-0.444	-0.366333
106	112	1	11.14	WNQLGEV		-1.691	-1.89433	-3.54533						-0.065	-0.073	-0.136667
106	113	1	12.84	WNQLGEVY		-1.24967	2.536	0.0276667						-0.058	0.117	0.00166667
106	122	3	11.99	WNQLGEVYWKKGDVAAA		-1.97767	-3.081	-2.53933						-0.228667	-0.356	-0.293333
110	122	3	6.67	GEVYWKKGDVAAA		-2.54533	-4.052	-1.86367						-0.215333	-0.343667	-0.157667
113	120	2	3.06	YWKKGDVA		-5.73267	-7.761	-5.01533						-0.264667	-0.358667	-0.231333
113	122	2	3.49	YWKKGDVAAA		-3.28533	-5.58267	-3.82567						-0.202333	-0.344	-0.235667
113	126	3	8.02	YWKKGDVAAAHTCF		-3.96467	-6.52867	-7.43533						-0.366	-0.603667	-0.687
114	126	3	6.91	WKKGDVAAAHTCF		-4.61333	-7.044	-8.801						-0.390667	-0.596667	-0.745667
123	142	3	10.48	HTCFSGALTHCRNKVSLQNL		-7.01167	-15.7333	-23.7543						-0.972333	-2.18067	-3.292
127	139	3	4.58	SGALTHCRNKVSL		-3.61667	-13.0567	-17.361						-0.306	-1.10633	-1.471
127	142	3	7.85	SGALTHCRNKVSLQNL		-4.627	-15.001	-31.515						-0.499	-1.61767	-3.39767
127	144	3	9.15	SGALTHCRNKVSLQNLSM		-3.641	-14.9163	-33.6327						-0.449	-1.83767	-4.14367
145	154	3	3.07	VLRQLRTDTE		-13.602	-8.61667	-14.141						-0.837667	-0.530667	-0.871
145	156	2	4.21	VLRQLRTDTEDE		-13.2307	-8.53833	-8.242						-1.01867	-0.657333	-0.634667
145	170	4	7	VLRQLRTDTEDEHSHHVMDSVRQAKL		-8.60967	-9.43633	-15.7887						-1.59133	-1.74433	-2.91767
147	170	5	5.66	RQLRTDTEDEHSHHVMDSVRQAKL		-6.03367	-10.8317	-16.455						-1.022	-1.83467	-2.78767
152	170	3	6.51	DTEDEHSHHVMDSVRQAKL		-11.9227	-15.003	-22.656						-1.56233	-1.964	-2.96567
164	170	2	0.65	SVRQAKL		-3.57	-6.214	-16.094						-0.137333	-0.239	-0.619667
171	181	2	2.12	AVQMDVHDGRS		-2.373	-2.166	-5.51567						-0.164333	-0.150333	-0.381667
171	182	2	7.82	AVQMDVHDGRSW		-3.436	-1.41933	-3.786						-0.264667	-0.109333	-0.291667
175	182	2	4.24	DVHDGRSW		-0.706	-2.186	-3.64233						-0.0326667	-0.101333	-0.168333
175	189	3	15.1	DVHDGRSWYILGNSY		1.29	1.62467	1.56433						0.129333	0.162667	0.156667
182	188	1	15.96	WYILGNS		-0.85	-1.708	-1.47967						-0.0326667	-0.0656667	-0.057
182	189	1	17.82	WYILGNSY		-0.628333	-0.6	-1.115						-0.029	-0.0276667	-0.0513333
183	188	1	7.12	YILGNS		-4.59967	-4.631	-3.684						-0.141667	-0.142667	-0.113333
183	189	1	11.06	YILGNSY		-0.488667	-0.363333	-0.509333						-0.0186667	-0.014	-0.0196667
193	204	2	6.29	YFSTGQNPKISQ		-15.64	-24.5107	-22.8013						-1.084	-1.69867	-1.58
193	205	2	5.65	YFSTGQNPKISQQ		-14.9393	-24.5753	-20.7877						-1.15	-1.892	-1.60067
193	206	2	6.27	YFSTGQNPKISQQA		-13.301	-24.648	-20.3693						-1.12633	-2.08767	-1.725
193	207	2	9.11	YFSTGQNPKISQQAL		-11.3263	-18.1917	-15.5807						-1.04667	-1.68133	-1.44
193	209	2	8.73	YFSTGQNPKISQQALSA		-7.45633	-13.3253	-13.3317						-0.803667	-1.43667	-1.43733
194	209	2	7.27	FSTGQNPKISQQALSA		-10.5293	-15.2393	-15.1977						-1.05433	-1.52567	-1.52133
210	226	3	3.17	YAQAEKVDRKASSNPDL		-6.227	-1.812	-3.06967						-0.671333	-0.195333	-0.331333
210	228	4	5.55	YAQAEKVDRKASSNPDLHL		-4.853	-1.70367	-2.362						-0.597667	-0.209667	-0.291
214	228	3	5.03	EKVDRKASSNPDLHL		-5.219	-3.51333	-2.70667						-0.482	-0.325	-0.25
215	228	3	4.42	KVDRKASSNPDLHL		-3.936	-1.91533	-3.701						-0.333	-0.162	-0.313333
227	239	3	2.75	HLNRATLHKYEES		-2.97033	-1.807	-2.63533						-0.251333	-0.153	-0.223
229	239	2	0.93	NRATLHKYEES		-3.14167	-2.979	-3.07467						-0.218	-0.206667	-0.213
229	241	3	4.69	NRATLHKYEESYG		-4.951	-3.18467	-3.32033						-0.419333	-0.27	-0.281333
229	243	3	5.28	NRATLHKYEESYGEA		-3.698	-1.981	-1.88133						-0.37	-0.198667	-0.188667
229	244	3	8.29	NRATLHKYEESYGEAL		-4.62	-3.234	-1.581						-0.498	-0.348333	-0.17
234	243	2	2.83	HKYEESYGEA		-4.78433	-4.70833	-2.27733						-0.294333	-0.289667	-0.14
240	246	1	5.54	YGEALEG		-5.09667	-4.39	-3.39167						-0.196333	-0.169333	-0.130667
244	267	4	12.67	LEGFSRAAALDPAWPEPRQREQQL		-2.377	-2.24967	-0.494						-0.347333	-0.329	-0.072
245	250	1	1.66	EGFSRA		-1.244	-1.78133	-2.52433						-0.0383333	-0.055	-0.0776667
245	267	4	11.36	EGFSRAAALDPAWPEPRQREQQL		-2.44033	-2.34067	-1.53033						-0.338	-0.324	-0.212333
245	269	4	12.58	EGFSRAAALDPAWPEPRQREQQLLE		-3.23067	-2.31433	-1.41767						-0.497667	-0.356333	-0.219
247	254	1	4.3	FSRAAALD		-3.42267	-0.838333	0.204						-0.158	-0.0386667	0.00933333
247	267	3	10.75	FSRAAALDPAWPEPRQREQQL		-2.88133	-2.87733	-1.76467						-0.355	-0.354333	-0.217667
247	267	4	10.75	FSRAAALDPAWPEPRQREQQL		-2.939	-3.03	-1.98367						-0.362	-0.373333	-0.244333
247	269	4	11.81	FSRAAALDPAWPEPRQREQQLLE		-2.80367	-1.766	-0.691						-0.388333	-0.244667	-0.0953333
248	267	4	9.55	SRAAALDPAWPEPRQREQQL		-2.802	-3.27833	-2.533						-0.323	-0.378667	-0.292667
251	267	3	10.31	AALDPAWPEPRQREQQL		-3.34767	-4.502	-2.817						-0.309333	-0.416	-0.260667
251	269	3	12.53	AALDPAWPEPRQREQQLLE		-3.55	-4.855	-1.21433						-0.382667	-0.523667	-0.130667
255	267	3	7.9	PAWPEPRQREQQL		-1.941	-3.11067	-2.563						-0.134333	-0.215667	-0.177333
270	277	2	13.78	FLDRLTSL		0.0196667	-0.595	-1.024						0.000666667	-0.0273333	-0.047
270	278	2	17.56	FLDRLTSLL		0.130667	-0.530667	-0.642						0.00716667	-0.028	-0.0346667
271	277	2	8.96	LDRLTSL		-0.163333	-0.613667	-1.242						-0.006	-0.0233333	-0.0473333
271	278	2	13.86	LDRLTSLL		-0.304667	-0.533667	-0.91						-0.0143333	-0.0246667	-0.042
278	293	2	3.99	LESKGKVKTKKLQSML		-7.402	-10.899	-5.55533						-0.798	-1.17533	-0.598667
294	319	4	7.66	GSLRPAHLGPCSDGHYQSASGQKVTL		-10.0793	-6.452	-2.53333						-1.70767	-1.093	-0.429
294	321	4	9.98	GSLRPAHLGPCSDGHYQSASGQKVTLEL		-8.76133	-6.06733	-1.27767						-1.619	-1.12167	-0.236333
320	334	2	8.86	ELKPLSTLQPGVNSG		-6.24067	-7.187	-3.44133						-0.528667	-0.609	-0.291667
320	335	2	9.1	ELKPLSTLQPGVNSGA		-4.70333	-6.22867	-3.246						-0.434667	-0.575667	-0.300333
320	338	2	14.21	ELKPLSTLQPGVNSGAVIL		-4.185	-4.71733	-2.675						-0.483	-0.545	-0.308667
320	339	2	13.42	ELKPLSTLQPGVNSGAVILG		-4.03167	-4.767	-1.76						-0.496667	-0.587333	-0.217
320	343	3	17.33	ELKPLSTLQPGVNSGAVILGKVVF		-3.10533	-3.33167	-1.437						-0.478	-0.513	-0.221
322	335	2	5.4	KPLSTLQPGVNSGA		-5.56133	-5.99233	-1.26133						-0.471333	-0.507667	-0.107
335	343	1	15.16	AVILGKVVF		-1.25167	-1.71633	1.60733						-0.0673333	-0.0926667	0.0866667
336	343	2	14.01	VILGKVVF		-0.245	0.206333	-0.235667						-0.0113333	0.00933333	-0.0106667
336	345	2	17.1	VILGKVVFSL		-4	-1.91367	-0.172						-0.246333	-0.117667	-0.0103333
338	343	1	13.53	LGKVVF		-0.260667	-0.213	-0.548						-0.00833333	-0.00633333	-0.0166667
344	355	2	15.26	SLTTEEKVPFTF		-11.385	-3.926	-8.234						-0.788667	-0.272	-0.571
344	356	2	14.74	SLTTEEKVPFTFG		-12.3077	-4.16567	-5.503						-0.947333	-0.320667	-0.423667
344	357	2	18.22	SLTTEEKVPFTFGL		-9.54	-3.81967	-5.57						-0.808	-0.323333	-0.471667
344	365	3	18.7	SLTTEEKVPFTFGLVDSDGPCY		-6.62833	-5.582	-7.90067						-0.918333	-0.774	-1.095
344	366	2	18.17	SLTTEEKVPFTFGLVDSDGPCYA		-6.793	-3.969	-4.161						-0.993667	-0.580667	-0.609333
346	357	2	17	TTEEKVPFTFGL		-6.603	-5.267	-6.835						-0.457667	-0.365	-0.473667
346	365	2	18.16	TTEEKVPFTFGLVDSDGPCY		-5.101	-4.929	-3.95						-0.628333	-0.607	-0.486667
347	365	2	18.24	TEEKVPFTFGLVDSDGPCY		-5.52133	-3.96133	-6.00867						-0.637667	-0.458	-0.694
348	365	2	18.27	EEKVPFTFGLVDSDGPCY		-1.83	-4.23633	-6.196						-0.197333	-0.456667	-0.667667
348	366	2	18.15	EEKVPFTFGLVDSDGPCYA		-3.675	-2.21767	-3.89433						-0.424	-0.256	-0.449333
349	365	2	18.32	EKVPFTFGLVDSDGPCY		-3.28033	-4.263	-6.29667						-0.328333	-0.426333	-0.63
349	366	2	18.2	EKVPFTFGLVDSDGPCYA		-2.66233	-3.576	-5.27367						-0.287	-0.385	-0.569
357	365	1	8.06	LVDSDGPCY		-3.32633	-3.45633	-2.096						-0.154	-0.16	-0.0966667
357	366	1	7.68	LVDSDGPCYA		-2.91733	-3.52133	-3.00033						-0.157	-0.189333	-0.162
358	365	1	5.84	VDSDGPCY		-1.561	-1.812	-1.55667						-0.06	-0.0696667	-0.0603333
367	376	2	18.38	VMVYNIVQSW		-27.0093	-26.003	-30.671						-1.66367	-1.60167	-1.88933
369	375	1	7.08	VYNIVQS		-28.2583	-26.3997	-29.4943						-1.088	-1.01667	-1.13533
369	376	1	15.97	VYNIVQSW		-30.652	-42.3493	-45.8013						-1.41633	-1.957	-2.116
369	379	2	19.02	VYNIVQSWGVL		-20.412	-33.99	-29.0653						-1.41467	-2.35567	-2.01467
370	376	1	14.95	YNIVQSW		-40.2487	-48.7597	-47.565						-1.54933	-1.877	-1.83133
372	379	1	15.92	IVQSWGVL		-16.3833	-25.169	-17.692						-0.756667	-1.16333	-0.817667
380	391	1	12.6	IGDSVAIPEPNL		-1.41433	-0.366667	-1.272						-0.087	-0.0226667	-0.078
380	393	2	14.25	IGDSVAIPEPNLRL		-1.84433	-1.07767	-1.51167						-0.142333	-0.0826667	-0.117
384	391	1	11.6	VAIPEPNL		-3.016	-3.17833	-1.23733						-0.093	-0.098	-0.0383333
384	393	2	13.54	VAIPEPNLRL		-2.46233	-0.933	-1.69167						-0.113667	-0.0433333	-0.0783333
386	393	2	11.25	IPEPNLRL		-5.76333	-0.303667	-4.797						-0.221667	-0.0116667	-0.184
394	405	2	2.22	HRIQHKGKDYSF		-2.118	-1.18367	-0.488667						-0.163333	-0.091	-0.0376667
394	407	3	2.24	HRIQHKGKDYSFSS		-2.785	0.457667	0.082						-0.257667	0.0423333	0.008
406	415	2	11.09	SSVRVETPLL		-10.3677	-27.1337	-32.2003						-0.558667	-1.46233	-1.73533
408	415	2	10.33	VRVETPLL		-12.6167	-38.477	-44.1283						-0.485667	-1.48133	-1.69933
408	416	2	13.83	VRVETPLLL		-12.4363	-28.3723	-32.3147						-0.574667	-1.311	-1.49333
409	415	1	9.23	RVETPLL		-16.4983	-44.3763	-52.4333						-0.507667	-1.367	-1.61467
409	416	1	12.91	RVETPLLL		-10.9647	-32.6793	-42.5233						-0.422	-1.25833	-1.63733
409	416	2	12.91	RVETPLLL		-10.88	-31.9763	-41.261						-0.419333	-1.231	-1.58867
416	428	2	1.07	LVVNGKPQGSSSQ		-25.373	-27.3057	-28.2227						-1.95333	-2.10233	-2.173
416	429	2	1.77	LVVNGKPQGSSSQA		-32.2333	-33.083	-33.063						-2.73	-2.80167	-2.80067
416	431	2	3.29	LVVNGKPQGSSSQAVA		-41.0493	-38.1427	-33.4763						-4.10867	-3.81833	-3.351
416	432	2	3.27	LVVNGKPQGSSSQAVAT		-51.2053	-48.1523	-41.3383						-5.52	-5.19133	-4.456
416	440	3	5.99	LVVNGKPQGSSSQAVATVASRPQCE		-62.1563	-52.462	-39.749						-10.0507	-8.483	-6.42733
417	431	2	0.32	VVNGKPQGSSSQAVA		-46.4623	-43.5057	-35.9257						-4.29333	-4.02	-3.32
417	432	2	0.6	VVNGKPQGSSSQAVAT		-56.7467	-51.676	-42.6517						-5.68	-5.17267	-4.26933
417	440	3	4.74	VVNGKPQGSSSQAVATVASRPQCE		-66.229	-54.7633	-39.2443						-10.199	-8.43333	-6.04333
429	440	2	2.92	AVATVASRPQCE		-90.665	-65.9743	-45.876						-6.283	-4.57233	-3.179
430	440	1	2.04	VATVASRPQCE		-91.5563	-67.2777	-43.1887						-5.63967	-4.14433	-2.66033
432	440	2	0.45	TVASRPQCE		-74.939	-45.298	-23.5883						-3.46233	-2.093	-1.08933

## Sheet: HDX setup
	HDX experimental details
	Dataset :	State 1	State 2
	Description :	TTC5	TTC5_abTubulin
	Reaction volume :	50 ul	50 ul
	% D2O in the reaction :	0.89	0.89
	temperature :	0 °C	0 °C
	D2O incubation times (sec) :	3s, 30s, 300s, , ,	3s, 30s, 300s, , ,
	Control sample :	Non-deuterated (ND) TTC5
	Quench buffer :	4M Gdn-HCl/ 1M NaCl/ 100mM NaH2PO4 pH 2.4/ 1% FA
	Quench buffer volume :	20 ul	20 ul
	Number of peptides anayzed :	121	121
	Sequence coverage :	0.99	0.99
	Replicates :	3, 3, 3, 0, 0, 0	3, 3, 3, 0, 0, 0
	Criteria for HDX rate difference :	Difference of HDX level at a given timepoint is > 8 % and > 1 Da and p values of student t-test is < 0.01
	Protein amount (pmol) :	78	78 + 116

## Sheet: Peptide_Selection
			3s				First Timepoint														30s				Second timepoint														300s				Third timepoint
			%D				Percentage deuteration														%D				Percentage deuteration														%D				Percentage deuteration
		s1	s1	s1	s2	s2	s2	s3	s3	s3	s4	s4	s4	s5	s5	s5	s6	s6	s6	s1	s1	s1	s2	s2	s2	s3	s3	s3	s4	s4	s4	s5	s5	s5	s6	s6	s6	s1	s1	s1	s2	s2	s2	s3	s3	s3	s4	s4	s4
		3s	3s	3s	3s	3s	3s	3s	3s	3s	3s	3s	3s	3s	3s	3s	3s	3s	3s	30s	30s	30s	30s	30s	30s	30s	30s	30s	30s	30s	30s	30s	30s	30s	30s	30s	30s	300s	300s	300s	300s	300s	300s	300s	300s	300s	300s	300s	300s
		%D	%D	%D	%D	%D	%D	%D	%D	%D	%D	%D	%D	%D	%D	%D	%D	%D	%D	%D	%D	%D	%D	%D	%D	%D	%D	%D	%D	%D	%D	%D	%D	%D	%D	%D	%D	%D	%D	%D	%D	%D	%D	%D	%D	%D	%D	%D	%D
1	106-122 cs.3	6.776	6.609	7.027	4.268	5.164	5.047													14.165	15.01	16.576	10.076	11.841	14.591													24.459	24.17	21.99	21.182	20.257	21.562
2	127-144 cs.3	12.448	11.778	13.319	8.523	9.134	8.965													26.66	23.16	26.902	10.092	10.201	11.68													50.318	51.345	43.24	15.068	13.644	15.293
3	152-170 cs.3	12.063	25.805	15.456	5.689	5.717	6.15													24.595	20.094	19.193	5.79	5.38	7.703													29.069	30.94	26.644	8.241	4.793	5.651
4	182-189 cs.1	1.674	0.795	1.014	0.225	0.778	0.595													0.823	2.538	2.881	0.705	1.651	2.086													3.727	3.325	2.542	2.171	2.118	1.96
5	193-206 cs.2	24.626	24.749	26.582	10.8	12.924	12.33													50.691	41.047	46.238	18.782	20.32	24.93													54.017	54.337	46.851	34.036	24.817	35.244
6	210-228 cs.4	18.284	15.961	17.918	12.116	12.772	12.716													25.344	22.071	24.132	21.675	21.013	23.748													30.122	29.949	24.82	26.208	24.486	27.111
7	358-365 cs.1	11.764	11.378	13.244	9.945	11.339	10.419													30.823	27.778	30.198	26.079	26.925	30.359													38.693	37.408	34.288	35.361	34.738	35.62
8	369-376 cs.1	46.387	51.401	49.993	17.133	19.448	19.244													77.72	68.045	68.07	28.154	27.281	31.352													77.495	83.545	79.973	34.008	35.056	34.545
9	394-407 cs.3	12.768	12.262	14.282	10.198	11.542	9.217													23.016	17.434	21.325	20.998	19.813	22.337													26.312	25.133	22.86	24.932	24.418	25.201
10	408-415 cs.2	14.165	15.868	13.615	0.938	1.97	2.89													49.323	42.164	43.799	5.299	6.238	8.318													62.247	65.586	63.76	19.337	19.358	20.513
11	416-432 cs.2	63.229	72.185	74.206	17.589	19.281	19.134													77.03	70.777	73.994	23.613	24.909	28.822													80.766	80.904	75.578	38.458	36.224	38.551
12	429-440 cs.2	99.453	114.587	116.512	18.925	20.108	19.524													111.899	105.94	107.981	41.332	39.886	46.679													108.601	108.791	100.688	59.181	58.146	63.125
13
14
15
16
17
18
19
20
																																Threshold :								0.01
1	106-122 cs.3	6.776	6.609	7.027	4.268	5.164	5.047																								P (2-1)	0.0100762
		14.165	15.01	16.576	10.076	11.841	14.591																								P (2-1)	0.128785
		24.459	24.17	21.99	21.182	20.257	21.562																								P (2-1)	0.0633598
		0	0	0	0	0	0	0	0	0	0	0	0	0	0	0	0	0	0												P (2-1)
		0	0	0	0	0	0	0	0	0	0	0	0	0	0	0	0	0	0												P (2-1)
2	127-144 cs.3	12.448	11.778	13.319	8.523	9.134	8.965																								P (2-1)	0.00730456								OK !
		26.66	23.16	26.902	10.092	10.201	11.68																								P (2-1)	0.0023622								OK !
		50.318	51.345	43.24	15.068	13.644	15.293																								P (2-1)	0.00434262								OK !
		0	0	0	0	0	0	0	0	0	0	0	0	0	0	0	0	0	0												P (2-1)
		0	0	0	0	0	0	0	0	0	0	0	0	0	0	0	0	0	0												P (2-1)
3	152-170 cs.3	12.063	25.805	15.456	5.689	5.717	6.15																								P (2-1)	0.101899
		24.595	20.094	19.193	5.79	5.38	7.703																								P (2-1)	0.00537649								OK !
		29.069	30.94	26.644	8.241	4.793	5.651																								P (2-1)	0.000184544								OK !
		0	0	0	0	0	0	0	0	0	0	0	0	0	0	0	0	0	0												P (2-1)
		0	0	0	0	0	0	0	0	0	0	0	0	0	0	0	0	0	0												P (2-1)
4	182-189 cs.1	1.674	0.795	1.014	0.225	0.778	0.595																								P (2-1)	0.126952
		0.823	2.538	2.881	0.705	1.651	2.086																								P (2-1)	0.478978
		3.727	3.325	2.542	2.171	2.118	1.96																								P (2-1)	0.0806408
		0	0	0	0	0	0	0	0	0	0	0	0	0	0	0	0	0	0												P (2-1)
		0	0	0	0	0	0	0	0	0	0	0	0	0	0	0	0	0	0												P (2-1)
5	193-206 cs.2	24.626	24.749	26.582	10.8	12.924	12.33																								P (2-1)	0.000119172								OK !
		50.691	41.047	46.238	18.782	20.32	24.93																								P (2-1)	0.00307739								OK !
		54.017	54.337	46.851	34.036	24.817	35.244																								P (2-1)	0.00942632								OK !
		0	0	0	0	0	0	0	0	0	0	0	0	0	0	0	0	0	0												P (2-1)
		0	0	0	0	0	0	0	0	0	0	0	0	0	0	0	0	0	0												P (2-1)
6	210-228 cs.4	18.284	15.961	17.918	12.116	12.772	12.716																								P (2-1)	0.0154253
		25.344	22.071	24.132	21.675	21.013	23.748																								P (2-1)	0.249632
		30.122	29.949	24.82	26.208	24.486	27.111																								P (2-1)	0.309535
		0	0	0	0	0	0	0	0	0	0	0	0	0	0	0	0	0	0												P (2-1)
		0	0	0	0	0	0	0	0	0	0	0	0	0	0	0	0	0	0												P (2-1)
7	358-365 cs.1	11.764	11.378	13.244	9.945	11.339	10.419																								P (2-1)	0.0966066
		30.823	27.778	30.198	26.079	26.925	30.359																								P (2-1)	0.328257
		38.693	37.408	34.288	35.361	34.738	35.62																								P (2-1)	0.355838
		0	0	0	0	0	0	0	0	0	0	0	0	0	0	0	0	0	0												P (2-1)
		0	0	0	0	0	0	0	0	0	0	0	0	0	0	0	0	0	0												P (2-1)
8	369-376 cs.1	46.387	51.401	49.993	17.133	19.448	19.244																								P (2-1)	0.000406498								OK !
		77.72	68.045	68.07	28.154	27.281	31.352																								P (2-1)	0.00234717								OK !
		77.495	83.545	79.973	34.008	35.056	34.545																								P (2-1)	0.00111227								OK !
		0	0	0	0	0	0	0	0	0	0	0	0	0	0	0	0	0	0												P (2-1)
		0	0	0	0	0	0	0	0	0	0	0	0	0	0	0	0	0	0												P (2-1)
9	394-407 cs.3	12.768	12.262	14.282	10.198	11.542	9.217																								P (2-1)	0.0377945
		23.016	17.434	21.325	20.998	19.813	22.337																								P (2-1)	0.817719
		26.312	25.133	22.86	24.932	24.418	25.201																								P (2-1)	0.943668
		0	0	0	0	0	0	0	0	0	0	0	0	0	0	0	0	0	0												P (2-1)
		0	0	0	0	0	0	0	0	0	0	0	0	0	0	0	0	0	0												P (2-1)
10	408-415 cs.2	14.165	15.868	13.615	0.938	1.97	2.89																								P (2-1)	0.000170621								OK !
		49.323	42.164	43.799	5.299	6.238	8.318																								P (2-1)	0.000948953								OK !
		62.247	65.586	63.76	19.337	19.358	20.513																								P (2-1)	8.33757e-05								OK !
		0	0	0	0	0	0	0	0	0	0	0	0	0	0	0	0	0	0												P (2-1)
		0	0	0	0	0	0	0	0	0	0	0	0	0	0	0	0	0	0												P (2-1)
11	416-432 cs.2	63.229	72.185	74.206	17.589	19.281	19.134																								P (2-1)	0.00358234								OK !
		77.03	70.777	73.994	23.613	24.909	28.822																								P (2-1)	4.16756e-05								OK !
		80.766	80.904	75.578	38.458	36.224	38.551																								P (2-1)	0.00039352								OK !
		0	0	0	0	0	0	0	0	0	0	0	0	0	0	0	0	0	0												P (2-1)
		0	0	0	0	0	0	0	0	0	0	0	0	0	0	0	0	0	0												P (2-1)
12	429-440 cs.2	99.453	114.587	116.512	18.925	20.108	19.524																								P (2-1)	0.00341427								OK !
		111.899	105.94	107.981	41.332	39.886	46.679																								P (2-1)	2.10675e-05								OK !
		108.601	108.791	100.688	59.181	58.146	63.125																								P (2-1)	0.000480697								OK !
		0	0	0	0	0	0	0	0	0	0	0	0	0	0	0	0	0	0												P (2-1)
		0	0	0	0	0	0	0	0	0	0	0	0	0	0	0	0	0	0												P (2-1)
13	0	0	0	0	0	0	0	0	0	0	0	0	0	0	0	0	0	0	0												P (2-1)
		0	0	0	0	0	0	0	0	0	0	0	0	0	0	0	0	0	0												P (2-1)
		0	0	0	0	0	0	0	0	0	0	0	0	0	0	0	0	0	0												P (2-1)
		0	0	0	0	0	0	0	0	0	0	0	0	0	0	0	0	0	0												P (2-1)
		0	0	0	0	0	0	0	0	0	0	0	0	0	0	0	0	0	0												P (2-1)
14	0	0	0	0	0	0	0	0	0	0	0	0	0	0	0	0	0	0	0												P (2-1)
		0	0	0	0	0	0	0	0	0	0	0	0	0	0	0	0	0	0												P (2-1)
		0	0	0	0	0	0	0	0	0	0	0	0	0	0	0	0	0	0												P (2-1)
		0	0	0	0	0	0	0	0	0	0	0	0	0	0	0	0	0	0												P (2-1)
		0	0	0	0	0	0	0	0	0	0	0	0	0	0	0	0	0	0												P (2-1)
15	0	0	0	0	0	0	0	0	0	0	0	0	0	0	0	0	0	0	0												P (2-1)
		0	0	0	0	0	0	0	0	0	0	0	0	0	0	0	0	0	0												P (2-1)
		0	0	0	0	0	0	0	0	0	0	0	0	0	0	0	0	0	0												P (2-1)
		0	0	0	0	0	0	0	0	0	0	0	0	0	0	0	0	0	0												P (2-1)
		0	0	0	0	0	0	0	0	0	0	0	0	0	0	0	0	0	0												P (2-1)
16	0	0	0	0	0	0	0	0	0	0	0	0	0	0	0	0	0	0	0												P (2-1)
		0	0	0	0	0	0	0	0	0	0	0	0	0	0	0	0	0	0												P (2-1)
		0	0	0	0	0	0	0	0	0	0	0	0	0	0	0	0	0	0												P (2-1)
		0	0	0	0	0	0	0	0	0	0	0	0	0	0	0	0	0	0												P (2-1)
		0	0	0	0	0	0	0	0	0	0	0	0	0	0	0	0	0	0												P (2-1)
17	0	0	0	0	0	0	0	0	0	0	0	0	0	0	0	0	0	0	0												P (2-1)
		0	0	0	0	0	0	0	0	0	0	0	0	0	0	0	0	0	0												P (2-1)
		0	0	0	0	0	0	0	0	0	0	0	0	0	0	0	0	0	0												P (2-1)
		0	0	0	0	0	0	0	0	0	0	0	0	0	0	0	0	0	0												P (2-1)
		0	0	0	0	0	0	0	0	0	0	0	0	0	0	0	0	0	0												P (2-1)
18	0	0	0	0	0	0	0	0	0	0	0	0	0	0	0	0	0	0	0												P (2-1)
		0	0	0	0	0	0	0	0	0	0	0	0	0	0	0	0	0	0												P (2-1)
		0	0	0	0	0	0	0	0	0	0	0	0	0	0	0	0	0	0												P (2-1)
		0	0	0	0	0	0	0	0	0	0	0	0	0	0	0	0	0	0												P (2-1)
		0	0	0	0	0	0	0	0	0	0	0	0	0	0	0	0	0	0												P (2-1)
19	0	0	0	0	0	0	0	0	0	0	0	0	0	0	0	0	0	0	0												P (2-1)
		0	0	0	0	0	0	0	0	0	0	0	0	0	0	0	0	0	0												P (2-1)
		0	0	0	0	0	0	0	0	0	0	0	0	0	0	0	0	0	0												P (2-1)
		0	0	0	0	0	0	0	0	0	0	0	0	0	0	0	0	0	0												P (2-1)
		0	0	0	0	0	0	0	0	0	0	0	0	0	0	0	0	0	0												P (2-1)
20	0	0	0	0	0	0	0	0	0	0	0	0	0	0	0	0	0	0	0												P (2-1)
		0	0	0	0	0	0	0	0	0	0	0	0	0	0	0	0	0	0												P (2-1)
		0	0	0	0	0	0	0	0	0	0	0	0	0	0	0	0	0	0												P (2-1)
		0	0	0	0	0	0	0	0	0	0	0	0	0	0	0	0	0	0												P (2-1)
		0	0	0	0	0	0	0	0	0	0	0	0	0	0	0	0	0	0												P (2-1)
[truncated: 60 more columns]

## Sheet: Prism
Timepoints :	s1 3s %D			s2 3s %D			s3 3s %D			s4 3s %D			s5 3s %D			s6 3s %D			s1 30s %D			s2 30s %D			s3 30s %D			s4 30s %D			s5 30s %D			s6 30s %D			s1 300s %D			s2 300s %D			s3 300s %D			s4 300s %D			s5 300s %D
States :
		3s				First Timepoint														30s				Second timepoint														300s				Third timepoint
		%D				Percentage deuteration														%D				Percentage deuteration														%D				Percentage deuteration
	s1	s1	s1	s2	s2	s2	s3	s3	s3	s4	s4	s4	s5	s5	s5	s6	s6	s6	s1	s1	s1	s2	s2	s2	s3	s3	s3	s4	s4	s4	s5	s5	s5	s6	s6	s6	s1	s1	s1	s2	s2	s2	s3	s3	s3	s4	s4	s4	s5
	3s	3s	3s	3s	3s	3s	3s	3s	3s	3s	3s	3s	3s	3s	3s	3s	3s	3s	30s	30s	30s	30s	30s	30s	30s	30s	30s	30s	30s	30s	30s	30s	30s	30s	30s	30s	300s	300s	300s	300s	300s	300s	300s	300s	300s	300s	300s	300s	300s
	%D	%D	%D	%D	%D	%D	%D	%D	%D	%D	%D	%D	%D	%D	%D	%D	%D	%D	%D	%D	%D	%D	%D	%D	%D	%D	%D	%D	%D	%D	%D	%D	%D	%D	%D	%D	%D	%D	%D	%D	%D	%D	%D	%D	%D	%D	%D	%D	%D
3-18 cs.3	34.698	33.92	32.732	32.802	28.921	29.462													59.012	56.737	59.717	56.214	57.821	62.284													70.812	71.131	66.341	69.932	72.411	74.79
4-18 cs.2	34.386	34.884	35.238	30.024	33.628	29.134													62.356	62.113	61.87	57.22	55.881	67.065													68.703	78.565	76.171	66.19	73.03	73.615
5-13 cs.2	38.729	47.742	37.65	33.568	39.015	32.442													72.974	70.733	74.872	69.456	71.969	79.902													83.18	93.423	83.579	87.336	82.108	95.826
5-18 cs.3	22.342	24.159	23.252	20.765	21.469	19.209													50.187	49.561	49.971	45.974	50.253	55.375													67.361	67.906	72.081	66.505	66.472	67.591
5-19 cs.3	13.562	17.541	15.865	0	14.893	13.339													38.278	38.188	37.678	39.126	33.518	43.437													55.566	53.766	46.725	49.386	52.933	57.142
6-13 cs.2	39.251	45.014	41.214	36.03	39.002	35.482													81.835	76.094	80.392	77.513	77.273	86.199													92.834	92.027	86.143	90.442	89.356	91.325
6-18 cs.3	20.616	25.002	22.435	20.421	20.876	21.714													50.755	48.173	51.92	47.599	48.986	55.878													68.21	66.352	66.996	66.759	65.391	65.571
6-19 cs.3	18.346	19.817	18.612	15.291	18.954	17.962													40.82	41.809	43.856	41.459	44.222	48.735													57.92	57.35	59.506	58.823	60.585	59.969
7-18 cs.3	19.786	24.001	20.529	17.027	19.311	17.787													53.509	51.284	49.694	48.866	51.723	57.621													69.643	71.778	69.97	69.3	68.836	67.046
8-13 cs.1	36.999	45.281	39.266	33.577	38.107	33.998													88.112	87.691	89.243	85.269	86.438	101.304													110.936	111.795	107.929	110.544	109.399	110.603
8-18 cs.3	16.373	18.273	15.689	13.337	14.479	13.144													45.006	42.767	44.473	40.778	41.69	48.657													65.6	67.254	62.696	63.617	62.07	63.853
14-19 cs.1	2.566	2.032	2.296	1.406	1.641	1.847													1.581	3.635	2.942	1.837	2.032	2.611													6.548	5.221	5.12	4.447	4.477	3.193
14-23 cs.2	-0.939	0.135	-0.105	-0.064	0.351	0.108													-0.157	0.657	0.397	-0.138	0.517	1.061													2.317	0.77	0.979	1.544	1.448	1.31
24-30 cs.2	4.447	4.947	5.342	4.303	3.351	4.502													9.648	10.646	12.179	5.984	8.46	11.594													26.895	27.481	22.285	21.558	19.35	20.678
24-31 cs.2	15.989	16.837	17.97	14.603	16.492	17.086													20.816	19.277	21.056	17.498	18.947	21.585													31.675	31.823	27.285	26.992	26.132	30.191
31-37 cs.2	52.318	58.863	60.293	51.173	53.716	54.722													61.179	54.131	59.702	56.981	57.066	58.707													58.086	58.448	53.067	56.103	56.308	59.551
31-47 cs.3	38.335	42.187	42.969	35.815	39.002	37.885													59.408	52.996	57.564	53.149	49.552	57.308													62.262	62.654	58.221	57.335	55.025	59.23
31-49 cs.3	36.101	36.071	36.173	30.939	31.658	32.525													51.996	47.457	50.168	46.729	45.595	53.65													53.674	54.104	47.79	52.623	52.418	55.891
31-57 cs.4	19.383	20.312	19.926	16.492	18.822	18.149													29.154	26.496	28.688	27.012	27.057	30.092													34.008	32.724	30.871	32.055	31.049	32.841
32-57 cs.4	17.477	17.931	19.206	15.448	16.579	16.231													27.734	24.685	27.095	24.541	24.706	28.122													31.632	31.253	28.448	29.828	29.41	30.126
58-70 cs.2	62.795	74.293	70.76	59.677	68.199	65.452													88.178	83.085	85.061	86.33	81.987	94.885													90.692	91.687	88.929	90.513	88.057	87.968
58-71 cs.2	57.387	67.243	64.046	54.774	62.165	59.11													80.553	77.031	78.919	78.031	76.86	86.557													84.82	86.21	84.061	83.056	82.417	84.888
58-73 cs.2	47.512	55.299	52.23	44.681	50.779	48.278													67.105	64.56	65.836	64.328	63.829	70.958													69.902	73.068	69.576	68.696	69.936	70.57
59-68 cs.2	64.229	70.392	68.762	59.041	69.653	64.822													86.863	83.632	81.355	85.025	79.962	82.954													85.86	93.11	81.314	84.963	84.21	83.845
59-71 cs.2	58.732	68.449	66.516	56.346	63.632	60.391													83.661	77.447	79.602	80.05	78.971	88.172													87.009	84.794	80.78	83.876	81.839	83.024
59-73 cs.2	51.534	57.316	54.866	44.211	51.385	49.435													66.597	66.359	66.309	66.569	65.95	73.655													73.072	72.998	71.374	69.615	68.413	74.6
60-70 cs.2	66.936	78.518	76.055	65.552	72.399	65.708													99.422	92.092	95.102	95.825	96.495	107.642													98.058	101.694	93.164	98.094	96.279	100.336
60-71 cs.2	62.503	72.145	69.916	60.452	67.71	64.407													89.237	82.776	85.2	85.291	84.636	94.58													87.011	86.204	82.651	86.384	85.053	86.758
60-73 cs.2	51.843	59.733	56.29	49.864	55.463	53.593													74.019	69.23	71.924	69.258	69.505	78.068													73.123	74.882	70.041	72.86	72.71	71.98
71-91 cs.3	11.579	12.777	12.765	9.992	11.234	10.486													15.812	15.106	16.199	12.738	13.511	15.806													23.41	18.75	18.564	18.669	17.079	17.082
72-90 cs.3	15.361	17.563	17.238	14.1	17.058	15.637													18.021	20.467	19.869	18.077	18.989	24.084													26.728	23.514	22.421	26.125	22.196	22.765
72-91 cs.2	13.679	13.228	13.954	10.93	12.03	11.75													16.526	16.266	17.562	14.541	15.699	17.879													22.008	20.856	19.366	19.825	19.348	20.715
72-92 cs.3	13.154	12.896	13.689	10.094	11.353	10.605													15.915	15.209	16.585	12.841	13.613	15.925													22.514	18.853	18.667	17.921	17.182	18.753
73-90 cs.3	16.074	16.874	17.084	13.601	14.979	14.461													18.926	18.435	19.862	17.273	18.247	20.92													24.586	23.314	21.204	22.717	21.968	22.787
73-91 cs.3	17.011	22.474	18.958	13.714	19.109	19.698													24.538	20.083	21.96	19.362	18.943	21.654													26.122	25.088	22.731	22.555	21.994	23.758
74-90 cs.3	18.745	19.325	20.067	16.28	17.803	17.04													21.487	22.274	23.654	18.791	21.644	24.267													27.862	27.64	23.87	24.873	24.886	25.627
74-91 cs.3	16.104	16.953	17.205	13.656	15.014	14.491													18.848	18.494	19.92	17.343	18.356	20.933													24.653	23.381	21.281	22.396	22.031	22.566
79-91 cs.2	24.709	25.945	27.315	20.514	22.827	21.922													32.521	28.809	30.693	26.342	27.025	30.393													36.637	36.388	33.194	32.096	31.935	33.026
91-102 cs.3	1.787	1.915	1.979	0.542	1.267	1.197													2.761	4.284	4.058	1.615	2.994	4.105													10.851	10.681	8.966	6.918	6.887	7.068
92-102 cs.2	3.402	3.015	3.167	1.884	2.307	2.271													5.021	6.238	6.778	3.586	4.498	6.225													15.263	13.915	12.386	10.454	9.758	9.996
92-105 cs.2	3.846	8.045	4.364	3.097	4.091	4.2													8.795	8.781	10.805	7.266	8.809	12.242													21.277	19.246	18.608	17.86	15.226	13.686
103-109 cs.1	1.63	-0.531	0.659	-1.069	0.173	-0.783													1.966	5.53	2.608	2.737	1.836	5.096													11.222	7.85	10.547	7.503	11.739	11.093
103-111 cs.1	4.504	3.697	4.181	2.808	3.507	3.531													4.303	5.359	6.174	3.18	5.795	6.336													12.33	10.974	8.401	7.695	5.411	2.838
103-112 cs.2	3.506	2.846	2.874	2.178	2.806	2.838													2.582	3.843	3.885	2.171	3.411	4.525													7.819	5.584	6.393	5.927	4.758	5.705
103-113 cs.2	4.395	1.219	1.983	0.163	1.355	0.986													2.252	3.779	3.476	2.043	3.576	3.207													8.148	6.368	3.334	4.605	5.645	4.993
103-120 cs.3	5.664	4.054	5.815	3.02	4.259	3.72													10.153	11.523	12.851	8.862	10.544	12.576													19.15	18.453	15.833	17.126	17.456	16.625
103-122 cs.2	2.381	5.995	5.672	3.017	4.022	3.707													9.287	14.955	13.07	7.264	9.204	11.232													19.435	18.997	16.997	16.958	15.339	15.207
106-112 cs.1	6.141	2.389	2.57	1.477	2.204	2.346													3.674	6.067	7.214	2.795	3.872	4.605													9.846	10.799	10.596	6.525	6.513	7.567
106-113 cs.1	2.028	-1.744	-0.807	-1.475	-1.592	-1.205													-1.907	0.7	1.621	3.079	1.59	3.353													5.395	5.788	3.275	3.096	7.718	3.727
106-122 cs.3	6.776	6.609	7.027	4.268	5.164	5.047													14.165	15.01	16.576	10.076	11.841	14.591													24.459	24.17	21.99	21.182	20.257	21.562
110-122 cs.3	6.476	6.911	7.041	3.505	4.648	4.639													19.387	20.597	22.368	0	16.579	16.885													28.526	32.907	29.957	27.202	26.675	31.922
113-120 cs.2	9.939	11.364	14.039	5.078	7.138	5.928													28.224	31.356	30.653	19.649	21.62	25.681													48.032	45.831	41.942	40.233	38.974	41.552
113-122 cs.2	11.329	9.815	10.031	6.334	7.737	7.248													24.887	27.415	29.434	18.533	20.347	26.108													44.014	43.611	39.09	38.994	37.73	38.514
113-126 cs.3	10.48	8.575	7.846	4.605	5.611	4.791													21.654	22.376	22.886	15.543	15.935	15.852													34.199	31.128	29.357	24.051	22.38	25.947
114-126 cs.3	16.307	8.208	9.892	6.654	7.756	6.157													22.591	23.857	25.94	15.368	16.251	19.637													36.795	33.799	38.519	27.58	27.941	27.189
123-142 cs.3	25.21	11.201	16.73	10.913	10.375	10.818													31.568	29.139	27.517	14.655	11.55	14.819													44.683	53.594	42.976	21.521	25.697	22.772
127-139 cs.3	22.627	26.267	31.623	24.237	22.364	23.066													42.627	36.551	41.765	27.443	24.838	29.492													51.995	51.851	46.101	32.921	31.539	33.404
127-142 cs.3	15.666	14.373	16.158	10.444	10.727	11.145													29.726	25.558	29.533	12.768	12.519	14.527													51.025	51.499	45.515	18.829	16.916	17.749
127-144 cs.3	12.448	11.778	13.319	8.523	9.134	8.965													26.66	23.16	26.902	10.092	10.201	11.68													50.318	51.345	43.24	15.068	13.644	15.293
145-154 cs.3	52.935	57.994	56.368	40.86	42.986	42.645													69.076	62.044	65.978	56.52	54.758	59.97													75.729	75.323	71.838	58.873	59.139	62.455
145-156 cs.2	47.564	53.252	54.168	37.159	39.232	38.901													65.261	53.515	59.715	49.166	48.645	55.065													67.207	67.146	57.875	55.198	56.252	56.052
145-170 cs.4	17.833	16.755	28.131	11.64	12.636	12.614													28.083	22.683	25.587	15.346	15.223	17.475													35.244	34.59	29.328	17.238	16.442	18.116
147-170 cs.5	15.391	13.47	18.67	9.651	9.811	9.968													26.288	20.421	22.727	11.556	11.585	13.8													32.288	32.374	25.827	14.205	12.557	14.362
152-170 cs.3	12.063	25.805	15.456	5.689	5.717	6.15													24.595	20.094	19.193	5.79	5.38	7.703													29.069	30.94	26.644	8.241	4.793	5.651
164-170 cs.2	10.632	5.764	6.971	4.011	4.541	4.105													8.89	10.836	11.189	2.416	4.823	5.034													20.518	21.518	19.214	3.992	5.334	3.642
171-181 cs.2	14.46	15.473	14.625	11.876	13.107	12.456													19.133	18.315	20.862	15.719	16.888	19.205													28.982	29.122	25.517	22.767	21.841	22.466
171-182 cs.2	9.336	12.975	8.943	6.709	7.342	6.895													13.313	10.519	12.865	10.202	10.031	12.206													17.612	18.253	15.338	13.172	12.02	14.653
175-182 cs.2	4.314	2.92	2.908	2.535	2.952	2.537													6.616	6.375	7.595	3.421	5.013	5.594													13.638	14.431	11.258	9.976	8.553	9.871
175-189 cs.3	-0.605	-0.71	-1.045	0.949	-1.206	1.767													0.059	0.223	0.86	-0.687	1.936	4.767													2.469	2.461	1.903	4.331	1.572	5.623
182-188 cs.1	1.37	0.101	1.334	0.238	-0.153	0.17													1.052	3.047	3.284	0.212	0.946	1.101													3.519	2.836	3.678	1.469	1.775	2.35
182-189 cs.1	1.674	0.795	1.014	0.225	0.778	0.595													0.823	2.538	2.881	0.705	1.651	2.086													3.727	3.325	2.542	2.171	2.118	1.96
183-188 cs.1	5.909	9.265	7.445	0.936	6.573	1.311													9.758	8.358	5.066	2.204	3.311	3.774													11.295	12.614	11.232	6.51	2.654	14.925
183-189 cs.1	0.542	0.232	-0.021	-0.567	0.044	-0.19													-0.378	1.331	1.767	-0.306	0.789	1.147													2.063	1.637	0.803	0.945	0.893	1.137
193-204 cs.2	27.74	26.85	27.797	11.594	12.184	11.689													53.765	46.571	51.544	24.884	24.785	28.679													62.625	63.926	55.923	38.282	36.445	39.343
193-205 cs.2	27.498	29.39	26.897	11.932	12.969	14.066													53.217	43.435	48.511	21.572	22.712	27.153													57.467	59.693	50.838	38.007	32.665	34.963
193-206 cs.2	24.626	24.749	26.582	10.8	12.924	12.33													50.691	41.047	46.238	18.782	20.32	24.93													54.017	54.337	46.851	34.036	24.817	35.244
193-207 cs.2	21.648	19.914	21.739	10.044	9.698	9.58													39.855	30.58	36.407	16.127	16.562	19.578													42.355	38.634	36.34	25.187	22.011	23.389
193-209 cs.2	14.557	13.162	15.427	6.621	7.03	7.126													29.895	21.652	25.942	11.412	12.079	14.022													33.578	33.618	26.603	18.391	16.469	18.944
194-209 cs.2	19.99	18	20.225	8.755	9.268	8.604													34.405	27.693	31.118	13.494	16.357	17.647													39.021	38.98	31.664	22.383	19.796	21.893
210-226 cs.3	23.709	23.757	24.433	16.833	18.314	18.071													33.034	32.637	34.11	30.259	30.298	33.788													42.198	42.056	36.992	37.461	36.038	38.538
210-228 cs.4	18.284	15.961	17.918	12.116	12.772	12.716													25.344	22.071	24.132	21.675	21.013	23.748													30.122	29.949	24.82	26.208	24.486	27.111
214-228 cs.3	18.175	14.561	17.729	11.432	11.664	11.712													29.749	21.645	25.28	21.434	21.215	23.485													30.765	31.172	24.566	26.286	24.584	27.513
215-228 cs.3	19.649	15.375	16.954	13.262	13.148	13.76													29.127	21.078	29.434	23.561	24.663	25.669													32.661	31.804	31.957	27.615	27.472	30.232
227-239 cs.3	8.804	5.715	8.315	4.152	5.016	4.755													4.595	6.972	8.029	3.147	4.721	6.307													8.251	7.678	6.943	4.349	4.918	5.699
229-239 cs.2	8.782	7.361	8.341	4.516	5.2	5.343													6.418	8.746	9.378	3.513	5.382	6.71													8.769	9.582	8.193	6.178	5.377	5.765
229-241 cs.3	12.191	7.115	8.008	3.838	4.437	4.186													16.63	14.663	16.075	11.781	11.319	14.714													21.246	21.752	20.91	18.081	17.252	18.614
229-243 cs.3	13.112	8.71	9.527	6.191	6.558	7.506													16.589	16.873	17.278	13.304	14.017	17.476													22.956	21.869	19.818	20.361	18.624	20.014
229-244 cs.3	13.996	10.559	11.714	7.272	7.747	7.39													17.024	16.859	18.468	11.845	14.042	16.762													22.036	20.086	19.769	19.773	18.527	18.848
234-243 cs.2	13.868	10.106	11.028	7.206	6.811	6.632													21.857	25.877	21.918	16.574	17.222	21.731													31.302	30.362	26.631	25.894	26.558	29.011
240-246 cs.1	12.494	8.292	10.095	4.553	5.643	5.395													12.585	14.821	14.45	7.044	9.892	11.75													17.87	15.829	12.903	12.718	11.622	12.087
244-267 cs.4	5.917	5.655	7.488	3.465	4.296	4.168													7.954	10.814	11.403	5.658	7.879	9.885													15.734	15.621	14.876	16.508	14.867	13.374
245-250 cs.1	12.763	9.306	5.72	7.715	8.243	8.099													8.365	10.385	9.641	5.844	6.546	10.657													11.081	10.442	12.225	11.189	9.671	5.315
245-267 cs.4	6.785	6.778	6.956	3.706	4.742	4.75													9.051	11.023	11.728	6.335	8.239	10.206													17.297	16.769	15.935	15.123	14.599	15.688
245-269 cs.4	6.941	5.415	5.732	2.464	3.001	2.931													7.184	10.199	9.905	4.478	6.313	9.554													14.263	14.056	12.207	12.412	11.256	12.605
247-254 cs.1	8.357	4.915	5.666	1.981	2.976	3.713													0.841	3.834	6.953	1.229	3.123	4.761													6.05	2.321	5.538	5.091	8.544	0.886
247-267 cs.3	7.854	7.319	7.374	4.211	4.837	4.855													10.851	12.828	13.254	7.31	9.367	11.624													19.738	19.607	18.564	17.477	17.028	18.11
247-267 cs.4	7.897	7.737	7.647	4.243	5.079	5.142													10.359	12.792	13.107	6.844	8.753	11.571													19.645	19.404	18.168	17.541	16.411	17.314
247-269 cs.4	6.02	5.996	6.133	2.848	3.338	3.552													8.153	11.872	10.639	7.18	6.833	11.353													15.817	16.121	15.028	13.872	14.364	16.657
248-267 cs.4	7.58	4.997	7.614	3.011	4.292	4.482													10.74	12.232	12.937	6.865	8.004	11.205													19.756	20.644	18.179	17.749	16.834	16.397
251-267 cs.3	8.62	7.684	8.099	4.427	5.116	4.817													14.447	15.842	16.943	9.475	10.52	13.731													24.324	25.809	23.805	22.089	21.004	22.394
251-269 cs.3	5.893	5.152	6.121	2.448	2.236	1.832													12.044	12.829	15.339	6.896	8.223	10.528													19.289	19.679	15.533	16.922	17.382	16.554
255-267 cs.3	6.797	4.924	5.539	3.952	3.804	3.681													9.783	11.557	13.332	7.007	8.069	10.264													18.514	19.98	20.524	16.863	17.05	17.416
270-277 cs.2	0.693	1.098	0.792	0.651	0.823	1.168													1.535	1.314	1.802	0.711	0.817	1.338													2.796	3.145	2.283	2.014	1.148	1.99
270-278 cs.2	0.277	1.809	1.563	0	1.853	0.841													0.299	2.699	0.788	0.513	0.809	0.872													2.886	2.839	0.71	1.905	0.972	1.632
271-277 cs.2	1.358	1.62	1.323	1.015	1.263	1.533													1.723	1.777	1.569	0.544	0.71	1.974													3.48	3.156	3.144	2.43	1.843	1.781
271-278 cs.2	0.922	1.428	1.613	0.803	0.946	1.3													1.667	1.618	1.195	0.48	0.815	1.584													3.365	2.409	2.654	2.598	1.233	1.867
278-293 cs.2	22.37	21.007	21.754	14.621	14.014	14.29													48.114	37.684	42.417	31.839	29.234	34.445													55.577	54.586	48.414	48.623	44.575	48.713
294-319 cs.4	31.054	29.788	33.365	21.192	21.364	21.413													49.872	36.214	41.513	37.225	33.975	37.043													48.638	46.972	40.24	42.857	40.431	44.962
294-321 cs.4	28.466	26.649	28.417	19.097	18.894	19.257													45.246	35.87	40.417	34.033	33.237	36.061													47.615	47.282	39.566	43.42	42.209	45.001
320-334 cs.2	14.285	13.549	15.683	7.389	9.047	8.359													30.753	30.05	32.715	21.186	22.815	27.956													42.043	42.807	38.288	37.693	36.51	38.611
320-335 cs.2	12.007	12.235	12.271	6.547	8.009	7.847													27.001	25.357	28.003	17.828	19.665	24.182													36.436	36.831	32.522	32.6	30.611	32.84
320-338 cs.2	10.626	9.836	10.257	5.634	6.403	6.127													20.9	19.558	21.866	13.709	15.581	18.882													28.441	29.082	24.592	24.871	23.321	25.898
320-339 cs.2	7.461	11.886	11.15	4.97	6.863	6.569													19.978	20.961	20.802	13.254	15.807	18.379													28.228	26.537	23.576	25.668	22.582	24.811
320-343 cs.3	8.861	10.267	9.886	6.029	6.897	6.772													17.637	18.737	19.433	12.779	14.184	18.849													23.438	23.737	21.942	22.182	20.619	22.005
322-335 cs.2	13.771	14.049	14.33	8.136	9.108	8.222													28.905	29.836	32.134	20.32	24.704	27.874													41.175	42.619	36.822	36.618	37.506	42.708
335-343 cs.1	0.286	11.672	4.08	3.08	4.692	4.511													3.573	6.34	5.703	2.322	2.69	5.455													5.683	6.357	4.978	5.034	4.672	12.134
336-343 cs.2	1.831	2.36	2.261	1.474	1.964	2.279													0.661	2.681	1.733	0.77	1.754	3.17													3.278	1.698	1.852	2.984	1.653	1.484
336-345 cs.2	5.948	7.941	7.821	2.74	3.723	3.247													13.349	14.533	13.469	10.043	11.091	14.476													14.722	14.909	13.723	15.324	13.859	13.655
338-343 cs.1	1.01	1.97	1.396	0.53	1.465	1.599													0.388	3.032	1.529	0.515	1.662	2.133													2.122	1.718	2.544	1.47	1.76	1.51
344-355 cs.2	33.003	33.186	36.916	22.886	23.241	22.823													43.523	35.219	39.153	32.88	36.636	36.601													46.302	46.386	41.181	36.386	34.188	38.593
344-356 cs.2	33.005	33.595	36.94	21.963	22.102	22.552													41.58	34.129	38.224	33.437	33.085	34.914													43.885	42.64	37.166	36.222	33.402	37.558
344-357 cs.2	27.073	26.557	30.503	17.194	21.178	17.141													33.707	26.943	30.249	25.844	26.317	27.279													35.686	35.48	29.383	28.319	25.607	29.913
344-365 cs.3	17.03	20.652	22.031	10.226	13.231	16.371													24.877	19.257	24.423	15.21	16.937	19.664													28.103	31.737	26.383	19.297	20.048	23.176
344-366 cs.2	16.274	14.65	18.469	10.32	9.596	9.098													24.141	18.225	21.767	17.197	17.317	17.712													26.32	25.206	20.581	19.865	18.575	21.184
346-357 cs.2	14.844	15.025	15.053	7.697	8.028	9.388													17.774	16.802	19.961	15.034	12.515	11.187													21.037	0	22.629	14.594	12.696	17.704
346-365 cs.2	12.378	10.055	11.306	5.329	7.832	5.275													16.114	18.427	17.102	10.728	13.224	12.904													21.312	19.837	13.751	14.282	13.354	15.414
347-365 cs.2	16.47	12.587	13.557	8.697	10.964	6.389													15.399	16.057	19.598	11.947	12.731	14.492													23.416	25.099	17.213	16.008	13.816	17.878
348-365 cs.2	11.908	9.479	11.357	6.058	15.633	5.563													17.709	16.753	17.924	12.718	12.534	14.425													22.431	22.819	22.726	16.397	14.034	18.957
348-366 cs.2	7.601	12.87	11.138	3.93	12.377	4.277													17.849	17.336	15.462	10.898	17.868	15.228													23.233	20.833	16.757	12.259	17.728	19.153
349-365 cs.2	9.699	8.7	8.581	5.544	6.152	5.443													14.238	15.1	18.11	10.885	11.004	12.77													23.298	23.686	19.713	14.675	15.064	18.068
349-366 cs.2	8.071	9.183	10.586	5.919	6.986	6.948													10.369	15.097	19.772	12.188	9.57	12.752													21.092	22.189	16.047	13.241	11.572	18.694
357-365 cs.1	12.389	11.638	13.371	8.709	9.267	9.443													29.512	24.233	27.825	22.737	23.055	25.409													34.794	34.136	28.722	30.601	28.936	31.827
357-366 cs.1	13.547	12.994	14.869	10.486	10.943	11.229													28.654	23.042	27.328	21.942	21.903	24.615													33.431	33.439	27.21	29.117	26.681	29.281
358-365 cs.1	11.764	11.378	13.244	9.945	11.339	10.419													30.823	27.778	30.198	26.079	26.925	30.359													38.693	37.408	34.288	35.361	34.738	35.62
367-376 cs.2	40.02	46.268	50.677	20.246	18.23	17.461													52.117	56.925	53.291	22.511	25.729	36.084													63.638	61.842	60.416	32.261	31.155	30.467
369-375 cs.1	45.504	53.533	52.361	20.89	22.721	23.012													61.858	58.224	60.535	32.602	31.135	37.681													69.56	71.81	63.467	38.619	39.186	38.549
369-376 cs.1	46.387	51.401	49.993	17.133	19.448	19.244													77.72	68.045	68.07	28.154	27.281	31.352													77.495	83.545	79.973	34.008	35.056	34.545
369-379 cs.2	33.244	35.914	25.874	11.11	11.964	10.722													55.802	52.145	54.856	18.787	19.553	22.493													65.449	61.696	59.85	32.44	32.313	35.046
370-376 cs.1	58.035	64.436	63.251	20.675	22.39	21.911													86.168	81.818	86.302	34.184	34.819	39.006													90.275	91.435	83.741	40.045	39.768	42.943
372-379 cs.1	23.247	23.253	26.437	7.842	7.677	8.268													47.879	37.999	44.068	17.694	17.691	19.054													50.566	48.911	42.089	29.967	27.947	30.576
380-391 cs.1	5.065	3.873	4.598	2.972	3.258	3.063													3.39	5.005	4.674	3.47	3.106	5.393													6.907	4.448	2.871	5.043	2.987	2.38
380-393 cs.2	5.661	5.003	4.968	3.003	3.577	3.519													5.456	6.512	6.467	3.655	4.839	6.708													11.23	11.799	10.467	10.224	9.42	9.317
384-391 cs.1	6.592	4.892	5.638	2.405	2.717	2.952													6.149	8.983	9.738	3.433	5.272	6.63													9.693	10.873	6.68	10.749	5.903	6.882
384-393 cs.2	6.634	5.372	4.983	3.244	3.923	2.435													6.529	7.558	8.08	4.728	6.197	8.443													15.044	16.844	14.648	14.711	12.996	13.754
386-393 cs.2	4.321	3.373	13.384	1.093	0.941	1.754													6.256	2.986	7.803	3.043	3.706	9.385													16.402	21.72	17	13.246	9.523	17.962
394-405 cs.2	12.699	12.293	12.999	10.085	11.325	10.227													22.293	18.798	19.364	18.689	18.059	20.156													20.891	20.027	18.048	19.042	18.358	20.1
394-407 cs.3	12.768	12.262	14.282	10.198	11.542	9.217													23.016	17.434	21.325	20.998	19.813	22.337													26.312	25.133	22.86	24.932	24.418	25.201
406-415 cs.2	12.116	13.941	12.511	2.156	2.816	2.493													33.843	32.176	33.722	5.072	5.745	7.523													47.189	48.158	45.035	15.04	13.912	14.829
408-415 cs.2	14.165	15.868	13.615	0.938	1.97	2.89													49.323	42.164	43.799	5.299	6.238	8.318													62.247	65.586	63.76	19.337	19.358	20.513
408-416 cs.2	11.873	14.166	14.736	0.767	0.863	1.836													37.694	34.409	33.801	5.303	7.489	7.995													49.465	52.721	45.773	15.786	18.726	16.503
409-415 cs.1	17.413	19.33	16.67	1.434	1.293	1.191													53.089	49.752	52.325	5.969	6.931	9.137													74.126	75.783	69.406	21.351	19.477	21.187
409-416 cs.1	12.93	14.151	12.58	1.871	2.023	2.873													39.97	35.323	38.692	3.262	6.114	6.571													56.545	59.149	55.627	14.757	14.006	14.988
409-416 cs.2	12.113	14.429	12.077	1.753	2.142	2.084													38.528	35.777	37.822	4.012	5.155	7.031													55.407	58.457	52.982	14.78	13.048	15.235
416-428 cs.2	46.798	53.053	55.227	24.421	27.164	27.374													61.794	57.583	60.317	30.779	31.619	35.379													69.85	70.083	65.393	40.237	39.408	41.013
416-429 cs.2	50.124	57.278	60.065	21.919	24.252	24.596													64.798	59.597	62.774	27.221	28.496	32.203													71.52	71.92	66.465	37.162	35.724	37.83
416-431 cs.2	56.522	64.093	65.849	19.546	21.516	22.254													71.036	64.681	68.71	29.969	27.815	32.215													76.141	76.878	71.292	42.082	39.753	42.047
416-432 cs.2	63.229	72.185	74.206	17.589	19.281	19.134													77.03	70.777	73.994	23.613	24.909	28.822													80.766	80.904	75.578	38.458	36.224	38.551
416-440 cs.3	65.704	74.547	77.971	10.608	10.566	10.579													80.856	70.427	74.439	21.27	21.533	25.533													79.626	79.239	73.015	38.158	35.639	38.836
417-431 cs.2	66.938	76.759	76.217	25.347	27.613	27.567													80.953	76.693	79.661	35.596	32.629	38.565													84.487	84.857	81.236	48.554	45.749	48.5
417-432 cs.2	71.212	82.5	84.079	20.718	23.735	23.098													84.535	79.922	82.6	27.795	29.792	34.442													88.077	88.314	83.518	44.513	42.563	44.878
417-440 cs.3	71.802	82.068	85.482	13.287	13.643	13.735													87.197	77.267	81.437	25.787	25.625	30.199													85.332	84.671	78.222	43.746	41.687	45.059
429-440 cs.2	99.453	114.587	116.512	18.925	20.108	19.524													111.899	105.94	107.981	41.332	39.886	46.679													108.601	108.791	100.688	59.181	58.146	63.125
430-440 cs.1	101.701	115.282	117.665	17.838	21.648	20.493													112.892	107.519	108.858	39.822	39.861	47.753													108.119	106.744	102.963	65.241	62.666	60.353
432-440 cs.2	96.126	105.384	111.768	29.379	28.849	30.233													108.223	102.145	101.21	59.447	54.273	61.964													105.598	104.663	99.772	80.62	78.455	80.193
[truncated: 169 more columns]

## Sheet: All States
								State 1	TTC5						3, 3, 3, 0, 0, 0									State 1	TTC5
								State 2	TTC5_abTubulin						3, 3, 3, 0, 0, 0									State 2	TTC5_abTubulin																			Differences
		Max Deuteration Level:	89					State 3	0															State 3	0
		Shift in peptide number :						State 4																State 4																	%		#D			StdDev
		Number of peptides:	121					State 5																State 5																	20	%	2	Da		15	%D
		Sequence coverage :	99					State 6																State 6																	12	%	1.4	Da		4	%D
																																									-12	%	-1.4	Da		0.4	#D
																																									-20	%	-2	Da		0.3	#D
								Deuteration level (% max. deuteration)							Deuteration level (% max. deuteration)									Deuteration level (# of deuterons)							Deuteration level (# of deuterons)
								TTC5							TTC5_abTubulin									TTC5							TTC5_abTubulin												2-1	%					2-1
	Replicates :							3s	30s	300s	0	0	0		3s	30s	300s	0	0	0				3s	30s	300s	0	0	0		3s	30s	300s	0	0	0							3s	30s	300s	0	0		3s
	Sequence	Start	End	Charge	Max D	Search RT	Centroid	%D	%D	%D	0	0	0		%D	%D	%D	0	0	0				#D	#D	#D	0	0	0		#D	#D	#D	0	0	0			Start	End			%D	%D	%D	0	0		#D
1	ADEEEEVKPILQKLQE	3	18	3	13	12.21	10.5	33.7833	58.4887	69.428					30.395	58.773	72.3777							3.38167	5.85467	6.94967					3.04267	5.88333	7.24467						3	18			-3.38833	0.284333	2.94967				-0.339
2	DEEEEVKPILQKLQE	4	18	2	12	12.52	11	34.836	62.113	74.4797					30.9287	60.0553	70.945							3.21867	5.73933	6.88167					2.85767	5.549	6.55533						4	18			-3.90733	-2.05767	-3.53467				-0.361
3	EEEEVKPIL	5	13	2	6	8.69	9	41.3737	72.8597	86.7273					35.0083	73.7757	88.4233							1.91133	3.366	4.00667					1.61733	3.40833	4.085						5	13			-6.36533	0.916	1.696				-0.294
4	EEEEVKPILQKLQE	5	18	3	11	10.05	11.5	23.251	49.9063	69.116					20.481	50.534	66.856							1.969	4.22733	5.854					1.73467	4.28	5.66267						5	18			-2.77	0.627667	-2.26				-0.234333
5	EEEEVKPILQKLQEL	5	19	3	12	15.42	12	15.656	38.048	52.019					14.116	38.6937	53.1537							1.44667	3.51567	4.80633					1.3045	3.57533	4.91133						5	19			-1.54	0.645667	1.13467				-0.142167
6	EEEVKPIL	6	13	2	5	8.32	9.5	41.8263	79.4403	90.3347					36.838	80.3283	90.3743							1.61033	3.05867	3.47767					1.41833	3.09267	3.47933						6	13			-4.98833	0.888	0.0396667				-0.192
7	EEEVKPILQKLQE	6	18	3	10	9.35	12	22.6843	50.2827	67.186					21.0037	50.821	65.907							1.74633	3.87167	5.17333					1.617	3.91333	5.07467						6	18			-1.68067	0.538333	-1.279				-0.129333
8	EEEVKPILQKLQEL	6	19	3	11	14.76	12.5	18.925	42.1617	58.2587					17.4023	44.8053	59.7923							1.603	3.571	4.93467					1.47367	3.79533	5.06433						6	19			-1.52267	2.64367	1.53367				-0.129333
9	EEVKPILQKLQE	7	18	3	9	8.47	12.5	21.4387	51.4957	70.4637					18.0417	52.7367	68.394							1.48567	3.56867	4.883					1.25033	3.65433	4.73933						7	18			-3.397	1.241	-2.06967				-0.235333
10	EVKPIL	8	13	1	3	7.21	10.5	40.5153	88.3487	110.22					35.2273	91.0037	110.182							0.936	2.041	2.546					0.813667	2.10233	2.54533						8	13			-5.288	2.655	-0.038				-0.122333
11	EVKPILQKLQE	8	18	3	8	7.43	13	16.7783	44.082	65.1833					13.6533	43.7083	63.18							1.03367	2.71533	4.01533					0.841333	2.69233	3.892						8	18			-3.125	-0.373667	-2.00333				-0.192333
12	QKLQEL	14	19	1	4	5.14	16.5	2.298	2.71933	5.62967					1.63133	2.16	4.039							0.071	0.084	0.173667					0.0503333	0.0666667	0.124333						14	19			-0.666667	-0.559333	-1.59067				-0.0206667
13	QKLQELVDQL	14	23	2	8	13.54	18.5	-0.303	0.299	1.35533					0.131667	0.48	1.434							-0.0186667	0.018	0.0833333					0.00833333	0.0293333	0.0883333						14	23			0.434667	0.181	0.0786667				0.027
14	YSFRDCY	24	30	2	5	11.8	27	4.912	10.8243	25.5537					4.052	8.67933	20.5287							0.189	0.416667	0.983667					0.156	0.334	0.790333						24	30			-0.86	-2.145	-5.025				-0.033
15	YSFRDCYF	24	31	2	6	15.87	27.5	16.932	20.383	30.261					16.0603	19.3433	27.7717							0.782333	0.942	1.398					0.742	0.893333	1.283						24	31			-0.871667	-1.03967	-2.48933				-0.0403333
16	FETHSVE	31	37	2	5	2.52	34	57.158	58.3373	56.5337					53.2037	57.5847	57.3207							2.20033	2.246	2.17633					2.04833	2.217	2.207						31	37			-3.95433	-0.752667	0.787				-0.152
17	FETHSVEDAGRKQQDVQ	31	47	3	15	3	39	41.1637	56.656	61.0457					37.5673	53.3363	57.1967							4.75467	6.544	7.051					4.33933	6.16033	6.606						31	47			-3.59633	-3.31967	-3.849				-0.415333
18	FETHSVEDAGRKQQDVQKE	31	49	3	17	2.71	40	36.115	49.8737	51.856					31.7073	48.658	53.644							4.72767	6.52833	6.788					4.15033	6.36933	7.022						31	49			-4.40767	-1.21567	1.788				-0.577333
19	FETHSVEDAGRKQQDVQKEMEKTLQQM	31	57	4	25	12.74	44	19.8737	28.1127	32.5343					17.821	28.0537	31.9817							3.82567	5.41133	6.263					3.43067	5.40067	6.15667						31	57			-2.05267	-0.059	-0.552667				-0.395
20	ETHSVEDAGRKQQDVQKEMEKTLQQM	32	57	4	24	12.25	44.5	18.2047	26.5047	30.4443					16.086	25.7897	29.788							3.36433	4.898	5.62633					2.97267	4.766	5.50467						32	57			-2.11867	-0.715	-0.656333				-0.391667
21	EEVVGSVQGKAQV	58	70	2	11	5.27	64	69.2827	85.4413	90.436					64.4427	87.734	88.846							5.86833	7.237	7.66					5.45833	7.431	7.525						58	70			-4.84	2.29267	-1.59				-0.41
22	EEVVGSVQGKAQVL	58	71	2	12	11.85	64.5	62.892	78.8343	85.0303					58.683	80.4827	83.4537							5.81133	7.28433	7.85667					5.42233	7.43667	7.711						58	71			-4.209	1.64833	-1.57667				-0.389
23	EEVVGSVQGKAQVLML	58	73	2	14	13.98	65.5	51.6803	65.8337	70.8487					47.9127	66.3717	69.734							5.571	7.097	7.63733					5.165	7.155	7.517						58	73			-3.76767	0.538	-1.11467				-0.406
24	EVVGSVQGKA	59	68	2	8	1.9	63.5	67.7943	83.95	86.7613					64.5053	82.647	84.3393							4.176	5.17133	5.34467					3.97367	5.09133	5.19533						59	68			-3.289	-1.303	-2.422				-0.202333
25	EVVGSVQGKAQVL	59	71	2	11	7.54	65	64.5657	80.2367	84.1943					60.123	82.3977	82.913							5.469	6.796	7.13133					5.09267	6.979	7.02267						59	71			-4.44267	2.161	-1.28133				-0.376333
26	EVVGSVQGKAQVLML	59	73	2	13	13.13	66	54.572	66.4217	72.4813					48.3437	68.7247	70.876							5.46267	6.649	7.25533					4.83933	6.87967	7.09433						59	73			-6.22833	2.303	-1.60533				-0.623333
27	VVGSVQGKAQV	60	70	2	9	2.74	65	73.8363	95.5387	97.6387					67.8863	99.9873	98.2363							5.117	6.621	6.766					4.70467	6.92933	6.80767						60	70			-5.95	4.44867	0.597667				-0.412333
28	VVGSVQGKAQVL	60	71	2	10	6.97	65.5	68.188	85.7377	85.2887					64.1897	88.169	86.065							5.25067	6.60167	6.56733					4.94267	6.789	6.627						60	71			-3.99833	2.43133	0.776333				-0.308
29	VVGSVQGKAQVLML	60	73	2	12	12.35	66.5	55.9553	71.7243	72.682					52.9733	72.277	72.5167							5.17	6.62733	6.716					4.89467	6.678	6.70033						60	73			-2.982	0.552667	-0.165333				-0.275333
30	LMLTGKALNVTPDYSPKAEEL	71	91	3	17	12.49	81	12.3737	15.7057	20.2413					10.5707	14.0183	17.61							1.62	2.05567	2.64933					1.384	1.835	2.30533						71	91			-1.803	-1.68733	-2.63133				-0.236
31	MLTGKALNVTPDYSPKAEE	72	90	3	15	8.56	81	16.7207	19.4523	24.221					15.5983	20.3833	23.6953							1.93133	2.24667	2.79767					1.80133	2.35433	2.73667						72	90			-1.12233	0.931	-0.525667				-0.13
32	MLTGKALNVTPDYSPKAEEL	72	91	2	16	11.28	81.5	13.6203	16.7847	20.7433					11.57	16.0397	19.9627							1.678	2.068	2.55533					1.42567	1.976	2.45933						72	91			-2.05033	-0.745	-0.780667				-0.252333
33	MLTGKALNVTPDYSPKAEELL	72	92	3	17	13.11	82	13.2463	15.903	20.0113					10.684	14.1263	17.952							1.734	2.08167	2.61933					1.39833	1.84933	2.35						72	92			-2.56233	-1.77667	-2.05933				-0.335667
34	LTGKALNVTPDYSPKAEE	73	90	3	14	7.02	81.5	16.6773	19.0743	23.0347					14.347	18.8133	22.4907							1.798	2.056	2.483					1.54667	2.028	2.42433						73	90			-2.33033	-0.261	-0.544				-0.251333
35	LTGKALNVTPDYSPKAEEL	73	91	3	15	9.64	82	19.481	22.1937	24.647					17.507	19.9863	22.769							2.25033	2.56333	2.84667					2.022	2.30833	2.62967						73	91			-1.974	-2.20733	-1.878				-0.228333
36	TGKALNVTPDYSPKAEE	74	90	3	13	6.1	82	19.379	22.4717	26.4573					17.041	21.5673	25.1287							1.93967	2.24967	2.64833					1.706	2.159	2.51533						74	90			-2.338	-0.904333	-1.32867				-0.233667
37	TGKALNVTPDYSPKAEEL	74	91	3	14	8.89	82.5	16.754	19.0873	23.105					14.387	18.8773	22.331							1.80633	2.05767	2.49067					1.551	2.03533	2.40733						74	91			-2.367	-0.21	-0.774				-0.255333
38	NVTPDYSPKAEEL	79	91	2	9	9.13	85	25.9897	30.6743	35.4063					21.7543	27.92	32.3523							1.801	2.12567	2.45367					1.50767	1.935	2.242						79	91			-4.23533	-2.75433	-3.054				-0.293333
39	LLSKAVKLEPEL	91	102	3	9	9.71	96.5	1.89367	3.701	10.166					1.002	2.90467	6.95767							0.131333	0.256333	0.704333					0.0696667	0.201333	0.482						91	102			-0.891667	-0.796333	-3.20833				-0.0616667
40	LSKAVKLEPEL	92	102	2	8	8.06	97	3.19467	6.01233	13.8547					2.154	4.76967	10.0693							0.197	0.370333	0.853333					0.132667	0.293667	0.620333						92	102			-1.04067	-1.24267	-3.78533				-0.0643333
41	LSKAVKLEPELVEA	92	105	2	11	9.08	98.5	5.41833	9.46033	19.7103					3.796	9.439	15.5907							0.459	0.801333	1.66933					0.321667	0.799333	1.32067						92	105			-1.62233	-0.0213333	-4.11967				-0.137333
42	VEAWNQL	103	109	1	5	12.94	106	0.586	3.368	9.873					-0.559667	3.223	10.1117							0.0226667	0.129667	0.38					-0.0213333	0.124	0.389333						103	109			-1.14567	-0.145	0.238667				-0.044
43	VEAWNQLGE	103	111	1	7	11.51	107	4.12733	5.27867	10.5683					3.282	5.10367	5.31467							0.222333	0.284667	0.57					0.176667	0.274667	0.286667						103	111			-0.845333	-0.175	-5.25367				-0.0456667
44	VEAWNQLGEV	103	112	2	8	14.02	107.5	3.07533	3.43667	6.59867					2.60733	3.369	5.46333							0.189333	0.211667	0.406667					0.160667	0.207667	0.336333						103	112			-0.468	-0.0676667	-1.13533				-0.0286667
45	VEAWNQLGEVY	103	113	2	9	15.21	108	2.53233	3.169	5.95					0.834667	2.942	5.081							0.175333	0.219667	0.412333					0.0576667	0.204	0.352						103	113			-1.69767	-0.227	-0.869				-0.117667
46	VEAWNQLGEVYWKKGDVA	103	120	3	16	14.5	111.5	5.17767	11.509	17.812					3.66633	10.6607	17.069							0.637667	1.418	2.19433					0.451667	1.31333	2.103						103	120			-1.51133	-0.848333	-0.743				-0.186
47	VEAWNQLGEVYWKKGDVAAA	103	122	2	18	14.94	112.5	4.68267	12.4373	18.4763					3.582	9.23333	15.8347							0.649	1.724	2.561					0.496667	1.28	2.19467						103	122			-1.10067	-3.204	-2.64167				-0.152333
48	WNQLGEV	106	112	1	5	11.14	109	3.7	5.65167	10.4137					2.009	3.75733	6.86833							0.142333	0.217667	0.401					0.0773333	0.144667	0.264333						106	112			-1.691	-1.89433	-3.54533				-0.065
49	WNQLGEVY	106	113	1	6	12.84	109.5	-0.174333	0.138	4.81933					-1.424	2.674	4.847							-0.008	0.00633333	0.222333					-0.066	0.123333	0.224						106	113			-1.24967	2.536	0.0276667				-0.058
50	WNQLGEVYWKKGDVAAA	106	122	3	15	11.99	114	6.804	15.2503	23.5397					4.82633	12.1693	21.0003							0.786	1.76167	2.719					0.557333	1.40567	2.42567						106	122			-1.97767	-3.081	-2.53933				-0.228667
51	GEVYWKKGDVAAA	110	122	3	11	6.67	116	6.80933	20.784	30.4633					4.264	16.732	28.5997							0.576667	1.76067	2.58					0.361333	1.417	2.42233						110	122			-2.54533	-4.052	-1.86367				-0.215333
52	YWKKGDVA	113	120	2	6	3.06	116.5	11.7807	30.0777	45.2683					6.048	22.3167	40.253							0.544333	1.38967	2.09133					0.279667	1.031	1.86						113	120			-5.73267	-7.761	-5.01533				-0.264667
53	YWKKGDVAAA	113	122	2	8	3.49	117.5	10.3917	27.2453	42.2383					7.10633	21.6627	38.4127							0.640333	1.67833	2.60167					0.438	1.33433	2.366						113	122			-3.28533	-5.58267	-3.82567				-0.202333
54	YWKKGDVAAAHTCF	113	126	3	12	8.02	119.5	8.967	22.3053	31.5613					5.00233	15.7767	24.126							0.828333	2.06133	2.91633					0.462333	1.45767	2.22933						113	126			-3.96467	-6.52867	-7.43533				-0.366
55	WKKGDVAAAHTCF	114	126	3	11	6.91	120	11.469	24.1293	36.371					6.85567	17.0853	27.57							0.971333	2.04367	3.081					0.580667	1.447	2.33533						114	126			-4.61333	-7.044	-8.801				-0.390667
56	HTCFSGALTHCRNKVSLQNL	123	142	3	18	10.48	132.5	17.7137	29.408	47.0843					10.702	13.6747	23.33							2.45533	4.076	6.52567					1.483	1.89533	3.23367						123	142			-7.01167	-15.7333	-23.7543				-0.972333
57	SGALTHCRNKVSL	127	139	3	11	4.58	133	26.839	40.3143	49.9823					23.2223	27.2577	32.6213							2.273	3.415	4.23367					1.967	2.30867	2.76267						127	139			-3.61667	-13.0567	-17.361				-0.306
58	SGALTHCRNKVSLQNL	127	142	3	14	7.85	134.5	15.399	28.2723	49.3463					10.772	13.2713	17.8313							1.66	3.048	5.32					1.161	1.43033	1.92233						127	142			-4.627	-15.001	-31.515				-0.499
59	SGALTHCRNKVSLQNLSM	127	144	3	16	9.15	135.5	12.515	25.574	48.301					8.874	10.6577	14.6683							1.542	3.15067	5.95067					1.093	1.313	1.807						127	144			-3.641	-14.9163	-33.6327				-0.449
60	VLRQLRTDTE	145	154	3	8	3.07	149.5	55.7657	65.6993	74.2967					42.1637	57.0827	60.1557							3.435	4.047	4.57667					2.59733	3.51633	3.70567						145	154			-13.602	-8.61667	-14.141				-0.837667
61	VLRQLRTDTEDE	145	156	2	10	4.21	150.5	51.6613	59.497	64.076					38.4307	50.9587	55.834							3.97767	4.58133	4.93367					2.959	3.924	4.299						145	156			-13.2307	-8.53833	-8.242				-1.01867
62	VLRQLRTDTEDEHSHHVMDSVRQAKL	145	170	4	24	7	157.5	20.9063	25.451	33.054					12.2967	16.0147	17.2653							3.86367	4.70367	6.10833					2.27233	2.95933	3.19067						145	170			-8.60967	-9.43633	-15.7887				-1.59133
63	RQLRTDTEDEHSHHVMDSVRQAKL	147	170	5	22	5.66	158.5	15.8437	23.1453	30.163					9.81	12.3137	13.708							2.684	3.92067	5.10967					1.662	2.086	2.322						147	170			-6.03367	-10.8317	-16.455				-1.022
64	DTEDEHSHHVMDSVRQAKL	152	170	3	17	6.51	161	17.7747	21.294	28.8843					5.852	6.291	6.22833							2.32667	2.78733	3.781					0.764333	0.823333	0.815333						152	170			-11.9227	-15.003	-22.656				-1.56233
65	SVRQAKL	164	170	2	5	0.65	167	7.789	10.305	20.4167					4.219	4.091	4.32267							0.299667	0.396667	0.786					0.162333	0.157667	0.166333						164	170			-3.57	-6.214	-16.094				-0.137333
66	AVQMDVHDGRS	171	181	2	9	2.12	176	14.8527	19.4367	27.8737					12.4797	17.2707	22.358							1.029	1.347	1.93133					0.864667	1.19667	1.54967						171	181			-2.373	-2.166	-5.51567				-0.164333
67	AVQMDVHDGRSW	171	182	2	10	7.82	176.5	10.418	12.2323	17.0677					6.982	10.813	13.2817							0.802333	0.942	1.31433					0.537667	0.832667	1.02267						171	182			-3.436	-1.41933	-3.786				-0.264667
68	DVHDGRSW	175	182	2	6	4.24	178.5	3.38067	6.862	13.109					2.67467	4.676	9.46667							0.156	0.317333	0.605667					0.123333	0.216	0.437333						175	182			-0.706	-2.186	-3.64233				-0.0326667
69	DVHDGRSWYILGNSY	175	189	3	13	15.1	182	-0.786667	0.380667	2.27767					0.503333	2.00533	3.842							-0.079	0.038	0.228					0.0503333	0.200667	0.384667						175	189			1.29	1.62467	1.56433				0.129333
70	WYILGNS	182	188	1	5	15.96	185	0.935	2.461	3.34433					0.085	0.753	1.86467							0.036	0.0943333	0.128667					0.00333333	0.0286667	0.0716667						182	188			-0.85	-1.708	-1.47967				-0.0326667
71	WYILGNSY	182	189	1	6	17.82	185.5	1.161	2.08067	3.198					0.532667	1.48067	2.083							0.0536667	0.096	0.147667					0.0246667	0.0683333	0.0963333						182	189			-0.628333	-0.6	-1.115				-0.029
72	YILGNS	183	188	1	4	7.12	185.5	7.53967	7.72733	11.7137					2.94	3.09633	8.02967							0.232	0.238	0.361					0.0903333	0.0953333	0.247667						183	188			-4.59967	-4.631	-3.684				-0.141667
73	YILGNSY	183	189	1	5	11.06	186	0.251	0.906667	1.501					-0.237667	0.543333	0.991667							0.00966667	0.0346667	0.0576667					-0.009	0.0206667	0.038						183	189			-0.488667	-0.363333	-0.509333				-0.0186667
74	YFSTGQNPKISQ	193	204	2	9	6.29	198.5	27.4623	50.6267	60.8247					11.8223	26.116	38.0233							1.903	3.50833	4.215					0.819	1.80967	2.635						193	204			-15.64	-24.5107	-22.8013				-1.084
75	YFSTGQNPKISQQ	193	205	2	10	5.65	199	27.9283	48.3877	55.9993					12.989	23.8123	35.2117							2.15033	3.72567	4.312					1.00033	1.83367	2.71133						193	205			-14.9393	-24.5753	-20.7877				-1.15
76	YFSTGQNPKISQQA	193	206	2	11	6.27	199.5	25.319	45.992	51.735					12.018	21.344	31.3657							2.14433	3.89567	4.38167					1.018	1.808	2.65667						193	206			-13.301	-24.648	-20.3693				-1.12633
77	YFSTGQNPKISQQAL	193	207	2	12	9.11	200	21.1003	35.614	39.1097					9.774	17.4223	23.529							1.94967	3.291	3.614					0.903	1.60967	2.174						193	207			-11.3263	-18.1917	-15.5807				-1.04667
78	YFSTGQNPKISQQALSA	193	209	2	14	8.73	201	14.382	25.8297	31.2663					6.92567	12.5043	17.9347							1.55033	2.78467	3.37067					0.746667	1.348	1.93333						193	209			-7.45633	-13.3253	-13.3317				-0.803667
79	FSTGQNPKISQQALSA	194	209	2	13	7.27	201.5	19.405	31.072	36.555					8.87567	15.8327	21.3573							1.94267	3.11033	3.65933					0.888333	1.58467	2.138						194	209			-10.5293	-15.2393	-15.1977				-1.05433
80	YAQAEKVDRKASSNPDL	210	226	3	14	3.17	218	23.9663	33.2603	40.4153					17.7393	31.4483	37.3457							2.58367	3.58533	4.357					1.91233	3.39	4.02567						210	226			-6.227	-1.812	-3.06967				-0.671333
81	YAQAEKVDRKASSNPDLHL	210	228	4	16	5.55	219	17.3877	23.849	28.297					12.5347	22.1453	25.935							2.142	2.938	3.48633					1.54433	2.72833	3.19533						210	228			-4.853	-1.70367	-2.362				-0.597667
82	EKVDRKASSNPDLHL	214	228	3	12	5.03	221	16.8217	25.558	28.8343					11.6027	22.0447	26.1277							1.554	2.36167	2.66433					1.072	2.03667	2.41433						214	228			-5.219	-3.51333	-2.70667				-0.482
83	KVDRKASSNPDLHL	215	228	3	11	4.42	221.5	17.326	26.5463	32.1407					13.39	24.631	28.4397							1.46733	2.24833	2.72233					1.13433	2.08633	2.409						215	228			-3.936	-1.91533	-3.701				-0.333
84	HLNRATLHKYEES	227	239	3	11	2.75	233	7.61133	6.532	7.624					4.641	4.725	4.98867							0.644667	0.553333	0.645667					0.393333	0.400333	0.422667						227	239			-2.97033	-1.807	-2.63533				-0.251333
85	NRATLHKYEES	229	239	2	9	0.93	234	8.16133	8.18067	8.848					5.01967	5.20167	5.77333							0.565667	0.567	0.613333					0.347667	0.360333	0.400333						229	239			-3.14167	-2.979	-3.07467				-0.218
86	NRATLHKYEESYG	229	241	3	11	4.69	235	9.10467	15.7893	21.3027					4.15367	12.6047	17.9823							0.771333	1.33767	1.80433					0.352	1.06767	1.523						229	241			-4.951	-3.18467	-3.32033				-0.419333
87	NRATLHKYEESYGEA	229	243	3	13	5.28	236	10.4497	16.9133	21.5477					6.75167	14.9323	19.6663							1.046	1.69333	2.157					0.676	1.49467	1.96833						229	243			-3.698	-1.981	-1.88133				-0.37
88	NRATLHKYEESYGEAL	229	244	3	14	8.29	236.5	12.0897	17.4503	20.6303					7.46967	14.2163	19.0493							1.30333	1.881	2.22367					0.805333	1.53267	2.05367						229	244			-4.62	-3.234	-1.581				-0.498
89	HKYEESYGEA	234	243	2	8	2.83	238.5	11.6673	23.2173	29.4317					6.883	18.509	27.1543							0.718667	1.43	1.81267					0.424333	1.14033	1.67267						234	243			-4.78433	-4.70833	-2.27733				-0.294333
90	YGEALEG	240	246	1	5	5.54	243	10.2937	13.952	15.534					5.197	9.562	12.1423							0.396333	0.537333	0.598					0.2	0.368	0.467333						240	246			-5.09667	-4.39	-3.39167				-0.196333
91	LEGFSRAAALDPAWPEPRQREQQL	244	267	4	19	12.67	255.5	6.35333	10.057	15.4103					3.97633	7.80733	14.9163							0.929333	1.47133	2.25433					0.582	1.14233	2.18233						244	267			-2.377	-2.24967	-0.494				-0.347333
92	EGFSRA	245	250	1	4	1.66	247.5	9.263	9.46367	11.2493					8.019	7.68233	8.725							0.285333	0.291667	0.346667					0.247	0.236667	0.269						245	250			-1.244	-1.78133	-2.52433				-0.0383333
93	EGFSRAAALDPAWPEPRQREQQL	245	267	4	18	11.36	256	6.83967	10.6007	16.667					4.39933	8.26	15.1367							0.947667	1.469	2.31					0.609667	1.145	2.09767						245	267			-2.44033	-2.34067	-1.53033				-0.338
94	EGFSRAAALDPAWPEPRQREQQLLE	245	269	4	20	12.58	257	6.02933	9.096	13.5087					2.79867	6.78167	12.091							0.928667	1.40067	2.08067					0.431	1.04433	1.86167						245	269			-3.23067	-2.31433	-1.41767				-0.497667
95	FSRAAALD	247	254	1	6	4.3	250.5	6.31267	3.876	4.63633					2.89	3.03767	4.84033							0.291667	0.179	0.214333					0.133667	0.140333	0.223667						247	254			-3.42267	-0.838333	0.204				-0.158
96	FSRAAALDPAWPEPRQREQQL	247	267	3	16	10.75	257	7.51567	12.311	19.303					4.63433	9.43367	17.5383							0.926	1.51667	2.37833					0.571	1.16233	2.16067						247	267			-2.88133	-2.87733	-1.76467				-0.355
97	FSRAAALDPAWPEPRQREQQL	247	267	4	16	10.75	257	7.76033	12.086	19.0723					4.82133	9.056	17.0887							0.956	1.489	2.34967					0.594	1.11567	2.10533						247	267			-2.939	-3.03	-1.98367				-0.362
98	FSRAAALDPAWPEPRQREQQLLE	247	269	4	18	11.81	258	6.04967	10.2213	15.6553					3.246	8.45533	14.9643							0.838333	1.41667	2.16967					0.45	1.172	2.07433						247	269			-2.80367	-1.766	-0.691				-0.388333
99	SRAAALDPAWPEPRQREQQL	248	267	4	15	9.55	257.5	6.73033	11.9697	19.5263					3.92833	8.69133	16.9933							0.777	1.38233	2.25533					0.454	1.00367	1.96267						248	267			-2.802	-3.27833	-2.533				-0.323
100	AALDPAWPEPRQREQQL	251	267	3	12	10.31	259	8.13433	15.744	24.646					4.78667	11.242	21.829							0.751667	1.45467	2.27767					0.442333	1.03867	2.017						251	267			-3.34767	-4.502	-2.817				-0.309333
101	AALDPAWPEPRQREQQLLE	251	269	3	14	12.53	260	5.722	13.404	18.167					2.172	8.549	16.9527							0.616667	1.445	1.958					0.234	0.921333	1.82733						251	269			-3.55	-4.855	-1.21433				-0.382667
102	PAWPEPRQREQQL	255	267	3	9	7.9	261	5.75333	11.5573	19.6727					3.81233	8.44667	17.1097							0.398667	0.801	1.36333					0.264333	0.585333	1.186						255	267			-1.941	-3.11067	-2.563				-0.134333
103	FLDRLTSL	270	277	2	6	13.78	273.5	0.861	1.55033	2.74133					0.880667	0.955333	1.71733							0.04	0.0716667	0.126333					0.0406667	0.0443333	0.0793333						270	277			0.0196667	-0.595	-1.024				0.000666667
104	FLDRLTSLL	270	278	2	7	17.56	274	1.21633	1.262	2.145					1.347	0.731333	1.503							0.0653333	0.0676667	0.115667					0.0725	0.0396667	0.081						270	278			0.130667	-0.530667	-0.642				0.00716667
105	LDRLTSL	271	277	2	5	8.96	274	1.43367	1.68967	3.26					1.27033	1.076	2.018							0.055	0.0646667	0.125333					0.049	0.0413333	0.078						271	277			-0.163333	-0.613667	-1.242				-0.006
106	LDRLTSLL	271	278	2	6	13.86	274.5	1.321	1.49333	2.80933					1.01633	0.959667	1.89933							0.0613333	0.069	0.129667					0.047	0.0443333	0.0876667						271	278			-0.304667	-0.533667	-0.91				-0.0143333
107	LESKGKVKTKKLQSML	278	293	2	14	3.99	285.5	21.7103	42.7383	52.859					14.3083	31.8393	47.3037							2.34033	4.60733	5.698					1.54233	3.432	5.09933						278	293			-7.402	-10.899	-5.55533				-0.798
108	GSLRPAHLGPCSDGHYQSASGQKVTL	294	319	4	22	7.66	306.5	31.4023	42.533	45.2833					21.323	36.081	42.75							5.31967	7.205	7.671					3.612	6.112	7.242						294	319			-10.0793	-6.452	-2.53333				-1.70767
109	GSLRPAHLGPCSDGHYQSASGQKVTLEL	294	321	4	24	9.98	307.5	27.844	40.511	44.821					19.0827	34.4437	43.5433							5.14567	7.48667	8.283					3.52667	6.365	8.04667						294	321			-8.76133	-6.06733	-1.27767				-1.619
110	ELKPLSTLQPGVNSG	320	334	2	11	8.86	327	14.5057	31.1727	41.046					8.265	23.9857	37.6047							1.22867	2.64033	3.47667					0.7	2.03133	3.185						320	334			-6.24067	-7.187	-3.44133				-0.528667
111	ELKPLSTLQPGVNSGA	320	335	2	12	9.1	327.5	12.171	26.787	35.263					7.46767	20.5583	32.017							1.12467	2.475	3.25833					0.69	1.89933	2.958						320	335			-4.70333	-6.22867	-3.246				-0.434667
112	ELKPLSTLQPGVNSGAVIL	320	338	2	15	14.21	329	10.2397	20.7747	27.3717					6.05467	16.0573	24.6967							1.18267	2.39967	3.16133					0.699667	1.85467	2.85267						320	338			-4.185	-4.71733	-2.675				-0.483
113	ELKPLSTLQPGVNSGAVILG	320	339	2	16	13.42	329.5	10.1657	20.5803	26.1137					6.134	15.8133	24.3537							1.25233	2.53533	3.21733					0.755667	1.948	3.00033						320	339			-4.03167	-4.767	-1.76				-0.496667
114	ELKPLSTLQPGVNSGAVILGKVVF	320	343	3	20	17.33	331.5	9.67133	18.6023	23.039					6.566	15.2707	21.602							1.48933	2.86467	3.54767					1.01133	2.35167	3.32667						320	343			-3.10533	-3.33167	-1.437				-0.478
115	KPLSTLQPGVNSGA	322	335	2	11	5.4	328.5	14.05	30.2917	40.2053					8.48867	24.2993	38.944							1.19	2.56567	3.40567					0.718667	2.058	3.29867						322	335			-5.56133	-5.99233	-1.26133				-0.471333
116	AVILGKVVF	335	343	1	7	15.16	339	5.346	5.20533	5.67267					4.09433	3.489	7.28							0.288	0.280667	0.305667					0.220667	0.188	0.392333						335	343			-1.25167	-1.71633	1.60733				-0.0673333
117	VILGKVVF	336	343	2	6	14.01	339.5	2.15067	1.69167	2.276					1.90567	1.898	2.04033							0.0993333	0.0783333	0.105					0.088	0.0876667	0.0943333						336	343			-0.245	0.206333	-0.235667				-0.0113333
118	VILGKVVFSL	336	345	2	8	17.1	340.5	7.23667	13.7837	14.4513					3.23667	11.87	14.2793							0.445667	0.849	0.89					0.199333	0.731333	0.879667						336	345			-4	-1.91367	-0.172				-0.246333
119	LGKVVF	338	343	1	4	13.53	340.5	1.45867	1.64967	2.128					1.198	1.43667	1.58							0.045	0.0506667	0.0653333					0.0366667	0.0443333	0.0486667						338	343			-0.260667	-0.213	-0.548				-0.00833333
120	SLTTEEKVPFTF	344	355	2	9	15.26	349.5	34.3683	39.2983	44.623					22.9833	35.3723	36.389							2.38167	2.72333	3.09267					1.593	2.45133	2.52167						344	355			-11.385	-3.926	-8.234				-0.788667
121	SLTTEEKVPFTFG	344	356	2	10	14.74	350	34.5133	37.9777	41.2303					22.2057	33.812	35.7273							2.65733	2.92433	3.17467					1.71	2.60367	2.751						344	356			-12.3077	-4.16567	-5.503				-0.947333
122	SLTTEEKVPFTFGL	344	357	2	11	18.22	350.5	28.0443	30.2997	33.5163					18.5043	26.48	27.9463							2.37533	2.56633	2.839					1.56733	2.243	2.36733						344	357			-9.54	-3.81967	-5.57				-0.808
123	SLTTEEKVPFTFGLVDSDGPCY	344	365	3	18	18.7	354.5	19.9043	22.8523	28.741					13.276	17.2703	20.8403							2.75833	3.16733	3.98367					1.84	2.39333	2.88867						344	365			-6.62833	-5.582	-7.90067				-0.918333
124	SLTTEEKVPFTFGLVDSDGPCYA	344	366	2	19	18.17	355	16.4643	21.3777	24.0357					9.67133	17.4087	19.8747							2.40867	3.12767	3.51667					1.415	2.547	2.90733						344	366			-6.793	-3.969	-4.161				-0.993667
125	TTEEKVPFTFGL	346	357	2	9	17	351.5	14.974	18.179	21.833					8.371	12.912	14.998							1.03767	1.25967	1.513					0.58	0.894667	1.03933						346	357			-6.603	-5.267	-6.835				-0.457667
126	TTEEKVPFTFGLVDSDGPCY	346	365	2	16	18.16	355.5	11.2463	17.2143	18.3					6.14533	12.2853	14.35							1.38567	2.12067	2.25467					0.757333	1.51367	1.768						346	365			-5.101	-4.929	-3.95				-0.628333
127	TEEKVPFTFGLVDSDGPCY	347	365	2	15	18.24	356	14.2047	17.018	21.9093					8.68333	13.0567	15.9007							1.64067	1.966	2.53067					1.003	1.508	1.83667						347	365			-5.52133	-3.96133	-6.00867				-0.637667
128	EEKVPFTFGLVDSDGPCY	348	365	2	14	18.27	356.5	10.9147	17.462	22.6587					9.08467	13.2257	16.4627							1.17667	1.88233	2.44267					0.979333	1.42567	1.775						348	365			-1.83	-4.23633	-6.196				-0.197333
129	EEKVPFTFGLVDSDGPCYA	348	366	2	15	18.15	357	10.5363	16.8823	20.2743					6.86133	14.6647	16.38							1.21667	1.95	2.34133					0.792667	1.694	1.892						348	366			-3.675	-2.21767	-3.89433				-0.424
130	EKVPFTFGLVDSDGPCY	349	365	2	13	18.32	357	8.99333	15.816	22.2323					5.713	11.553	15.9357							0.900333	1.583	2.22533					0.572	1.15667	1.59533						349	365			-3.28033	-4.263	-6.29667				-0.328333
131	EKVPFTFGLVDSDGPCYA	349	366	2	14	18.2	357.5	9.28	15.0793	19.776					6.61767	11.5033	14.5023							1.00033	1.62533	2.132					0.713333	1.24033	1.563						349	366			-2.66233	-3.576	-5.27367				-0.287
132	LVDSDGPCY	357	365	1	6	8.06	361	12.466	27.19	32.5507					9.13967	23.7337	30.4547							0.576	1.25633	1.50367					0.422	1.09633	1.407						357	365			-3.32633	-3.45633	-2.096				-0.154
133	LVDSDGPCYA	357	366	1	7	7.68	361.5	13.8033	26.3413	31.36					10.886	22.82	28.3597							0.743667	1.41967	1.69033					0.586667	1.23033	1.52833						357	366			-2.91733	-3.52133	-3.00033				-0.157
134	VDSDGPCY	358	365	1	5	5.84	361.5	12.1287	29.5997	36.7963					10.5677	27.7877	35.2397							0.467	1.13967	1.41667					0.407	1.07	1.35633						358	365			-1.561	-1.812	-1.55667				-0.06
135	VMVYNIVQSW	367	376	2	8	18.38	371.5	45.655	54.111	61.9653					18.6457	28.108	31.2943							2.81233	3.33333	3.817					1.14867	1.73167	1.92767						367	376			-27.0093	-26.003	-30.671				-1.66367
136	VYNIVQS	369	375	1	5	7.08	372	50.466	60.2057	68.279					22.2077	33.806	38.7847							1.943	2.31833	2.62867					0.855	1.30167	1.49333						369	375			-28.2583	-26.3997	-29.4943				-1.088
137	VYNIVQSW	369	376	1	6	15.97	372.5	49.2603	71.2783	80.3377					18.6083	28.929	34.5363							2.276	3.29333	3.71167					0.859667	1.33633	1.59567						369	376			-30.652	-42.3493	-45.8013				-1.41633
138	VYNIVQSWGVL	369	379	2	9	19.02	374	31.6773	54.2677	62.3317					11.2653	20.2777	33.2663							2.19533	3.761	4.32					0.780667	1.40533	2.30533						369	379			-20.412	-33.99	-29.0653				-1.41467
139	YNIVQSW	370	376	1	5	14.95	373	61.9073	84.7627	88.4837					21.6587	36.003	40.9187							2.38333	3.26333	3.40667					0.834	1.38633	1.57533						370	376			-40.2487	-48.7597	-47.565				-1.54933
140	IVQSWGVL	372	379	1	6	15.92	375.5	24.3123	43.3153	47.1887					7.929	18.1463	29.4967							1.123	2.00133	2.18033					0.366333	0.838	1.36267						372	379			-16.3833	-25.169	-17.692				-0.756667
141	IGDSVAIPEPNL	380	391	1	8	12.6	385.5	4.512	4.35633	4.742					3.09767	3.98967	3.47							0.278	0.268333	0.292					0.191	0.245667	0.214						380	391			-1.41433	-0.366667	-1.272				-0.087
142	IGDSVAIPEPNLRL	380	393	2	10	14.25	386.5	5.21067	6.145	11.1653					3.36633	5.06733	9.65367							0.401333	0.473	0.86					0.259	0.390333	0.743						380	393			-1.84433	-1.07767	-1.51167				-0.142333
143	VAIPEPNL	384	391	1	4	11.6	387.5	5.70733	8.29	9.082					2.69133	5.11167	7.84467							0.176	0.255333	0.28					0.083	0.157333	0.241667						384	391			-3.016	-3.17833	-1.23733				-0.093
144	VAIPEPNLRL	384	393	2	6	13.54	388.5	5.663	7.389	15.512					3.20067	6.456	13.8203							0.261333	0.341333	0.716667					0.147667	0.298	0.638333						384	393			-2.46233	-0.933	-1.69167				-0.113667
145	IPEPNLRL	386	393	2	5	11.25	389.5	7.026	5.68167	18.374					1.26267	5.378	13.577							0.270333	0.218667	0.707					0.0486667	0.207	0.523						386	393			-5.76333	-0.303667	-4.797				-0.221667
146	HRIQHKGKDYSF	394	405	2	10	2.22	399.5	12.6637	20.1517	19.6553					10.5457	18.968	19.1667							0.975333	1.55167	1.51367					0.812	1.46067	1.476						394	405			-2.118	-1.18367	-0.488667				-0.163333
147	HRIQHKGKDYSFSS	394	407	3	12	2.24	400.5	13.104	20.5917	24.7683					10.319	21.0493	24.8503							1.211	1.90267	2.28833					0.953333	1.945	2.29633						394	407			-2.785	0.457667	0.082				-0.257667
148	SSVRVETPLL	406	415	2	7	11.09	410.5	12.856	33.247	46.794					2.48833	6.11333	14.5937							0.692667	1.792	2.522					0.134	0.329667	0.786667						406	415			-10.3677	-27.1337	-32.2003				-0.558667
149	VRVETPLL	408	415	2	5	10.33	411.5	14.5493	45.0953	63.8643					1.93267	6.61833	19.736							0.56	1.736	2.459					0.0743333	0.254667	0.759667						408	415			-12.6167	-38.477	-44.1283				-0.485667
150	VRVETPLLL	408	416	2	6	13.83	412	13.5917	35.3013	49.3197					1.15533	6.929	17.005							0.628	1.631	2.27867					0.0533333	0.32	0.785333						408	416			-12.4363	-28.3723	-32.3147				-0.574667
151	RVETPLL	409	415	1	4	9.23	412	17.8043	51.722	73.105					1.306	7.34567	20.6717							0.548	1.593	2.25167					0.0403333	0.226	0.637						409	415			-16.4983	-44.3763	-52.4333				-0.507667
152	RVETPLLL	409	416	1	5	12.91	412.5	13.2203	37.995	57.107					2.25567	5.31567	14.5837							0.509	1.463	2.19867					0.087	0.204667	0.561333						409	416			-10.9647	-32.6793	-42.5233				-0.422
153	RVETPLLL	409	416	2	5	12.91	412.5	12.873	37.3757	55.6153					1.993	5.39933	14.3543							0.495667	1.43867	2.14133					0.0763333	0.207667	0.552667						409	416			-10.88	-31.9763	-41.261				-0.419333
154	LVVNGKPQGSSSQ	416	428	2	10	1.07	422	51.6927	59.898	68.442					26.3197	32.5923	40.2193							3.98	4.612	5.26967					2.02667	2.50967	3.09667						416	428			-25.373	-27.3057	-28.2227				-1.95333
155	LVVNGKPQGSSSQA	416	429	2	11	1.77	422.5	55.8223	62.3897	69.9683					23.589	29.3067	36.9053							4.728	5.28433	5.92667					1.998	2.48267	3.126						416	429			-32.2333	-33.083	-33.063				-2.73
156	LVVNGKPQGSSSQAVA	416	431	2	13	3.29	423.5	62.1547	68.1423	74.7703					21.1053	29.9997	41.294							6.22167	6.82133	7.48433					2.113	3.003	4.13333						416	431			-41.0493	-38.1427	-33.4763				-4.10867
157	LVVNGKPQGSSSQAVAT	416	432	2	14	3.27	424	69.8733	73.9337	79.0827					18.668	25.7813	37.7443							7.53233	7.97033	8.525					2.01233	2.779	4.069						416	432			-51.2053	-48.1523	-41.3383				-5.52
158	LVVNGKPQGSSSQAVATVASRPQCE	416	440	3	21	5.99	428	72.7407	75.2407	77.2933					10.5843	22.7787	37.5443							11.762	12.1663	12.4983					1.71133	3.68333	6.071						416	440			-62.1563	-52.462	-39.749				-10.0507
159	VVNGKPQGSSSQAVA	417	431	2	12	0.32	424	73.3047	79.1023	83.5267					26.8423	35.5967	47.601							6.77333	7.309	7.718					2.48	3.289	4.398						417	431			-46.4623	-43.5057	-35.9257				-4.29333
160	VVNGKPQGSSSQAVAT	417	432	2	13	0.6	424.5	79.2637	82.3523	86.6363					22.517	30.6763	43.9847							7.934	8.24333	8.67233					2.254	3.07067	4.403						417	432			-56.7467	-51.676	-42.6517				-5.68
161	VVNGKPQGSSSQAVATVASRPQCE	417	440	3	20	4.74	428.5	79.784	81.967	82.7417					13.555	27.2037	43.4973							12.2863	12.6227	12.742					2.08733	4.18933	6.69867						417	440			-66.229	-54.7633	-39.2443				-10.199
162	AVATVASRPQCE	429	440	2	9	2.92	434.5	110.184	108.607	106.027					19.519	42.6323	60.1507							7.63567	7.52667	7.34767					1.35267	2.95433	4.16867						429	440			-90.665	-65.9743	-45.876				-6.283
163	VATVASRPQCE	430	440	1	8	2.04	435	111.549	109.756	105.942					19.993	42.4787	62.7533							6.87133	6.761	6.526					1.23167	2.61667	3.86567						430	440			-91.5563	-67.2777	-43.1887				-5.63967
164	TVASRPQCE	432	440	2	6	0.45	436	104.426	103.859	103.344					29.487	58.5613	79.756							4.82467	4.79833	4.77433					1.36233	2.70533	3.685						432	440			-74.939	-45.298	-23.5883				-3.46233
[truncated: 16 more columns]
