# Supplementary material for: Soluble αβ-tubulins reversibly sequester TTC5 to regulate tubulin mRNA decay
Source: Nat Commun. 2024 Nov 17;15:9963. doi: 10.1038/s41467-024-54036-0 (PMC11570694; doi:10.1038/s41467-024-54036-0)
Supplement: Supplementary file 8 — Source data [file 41467_2024_54036_MOESM8_ESM.xlsx]

## Sheet: Figure 1b
Figure 1b	Sypro Ruby stained gel: recombinant strep-tagged TTC5 immunoprecipitation from DMSO or drug-treated TTC5 KO HEK293 cells

## Sheet: Figure 1c
Figure 1c	Coomassie stained gel: microtubule co-pelleting assay

## Sheet: Figure 1d
Figure 1d	autoradiography: Nascent β-tubulin crosslinking assay in the presence of porcine αβ-tubulins										autoradiography: Immunoprecipitation of TTC5 crosslink

## Sheet: Figure 1e
Figure 1e	Sypro Ruby stained gel: binding analysis to recombinant Strep-TTC5

## Sheet: Figure 1f
Figure 1f	mRNA measurement in TTC5 pulldown assay
		Time, min	Rep1	Rep2	Rep3	Average	SD
	w/ TTC5	0	6.75	5.53	4.6	5.62667	1.07825
		0*	7.36	5.44	6.05	6.28333	0.981037
		15	14.67	10.55	7.17	10.7967	3.75608
		30	28.65	29.55	29.47	29.2233	0.49813
		60	30.75	34.2	35.1	33.35	2.29619
		180	36.15	29.63	37.16	34.3133	4.0872
	no TTC5	0	2.08	2.46	2.01	2.18333	0.242143
		180	2.53	2.56	3.35	2.81333	0.465009
		Target	Treatment	Sample	Mean Cq	dCq	FC	Replicate		* mean Cq is a mean of three technical replicates
		RPLP1	0	TTC5	28.39			Rep1
		RPLP1	0*	TTC5	28.23			Rep1
		RPLP1	15	TTC5	28.36			Rep1
		RPLP1	30	TTC5	28.28			Rep1
		RPLP1	60	TTC5	28.22			Rep1
		RPLP1	180	TTC5	28.24			Rep1
		RPLP1	0	no TTC5	28.32			Rep1
		RPLP1	180	no TTC5	28.27			Rep1
		TUBB	0	TTC5	30.9881	2.59808	6.75	Rep1
		TUBB	0*	TTC5	30.9429	2.71293	7.36	Rep1
		TUBB	15	TTC5	32.1901	3.83014	14.67	Rep1
		TUBB	30	TTC5	33.6326	5.35257	28.65	Rep1
		TUBB	60	TTC5	33.7653	5.54527	30.75	Rep1
		TUBB	180	TTC5	34.2525	6.01249	36.15	Rep1
		TUBB	0	no TTC5	29.7622	1.44222	2.08	Rep1
		TUBB	180	no TTC5	29.8606	1.5906	2.53	Rep1
		RPLP1	0	TTC5	27.98			Rep2
		RPLP1	0*	TTC5	27.86			Rep2
		RPLP1	15	TTC5	28.02			Rep2
		RPLP1	30	TTC5	28.1			Rep2
		RPLP1	60	TTC5	27.99			Rep2
		RPLP1	180	TTC5	27.96			Rep2
		RPLP1	0	no TTC5	28.2			Rep2
		RPLP1	180	no TTC5	28.04			Rep2
		TUBB	0	TTC5	30.3316	2.3516	5.53	Rep2
		TUBB	0*	TTC5	30.1924	2.33238	5.44	Rep2
		TUBB	15	TTC5	31.2681	3.24808	10.55	Rep2
		TUBB	30	TTC5	33.536	5.43599	29.55	Rep2
		TUBB	60	TTC5	33.8381	5.84808	34.2	Rep2
		TUBB	180	TTC5	33.4033	5.44334	29.63	Rep2
		TUBB	0	no TTC5	29.7684	1.56844	2.46	Rep2
		TUBB	180	no TTC5	29.64	1.6	2.56	Rep2
		RPLP1	0	TTC5	28.13			Rep3
		RPLP1	0*	TTC5	28.16			Rep3
		RPLP1	15	TTC5	27.99			Rep3
		RPLP1	30	TTC5	28.11			Rep3
		RPLP1	60	TTC5	27.94			Rep3
		RPLP1	180	TTC5	27.98			Rep3
		RPLP1	0	no TTC5	28.04			Rep3
		RPLP1	180	no TTC5	28.16			Rep3
		TUBB	0	TTC5	30.2748	2.14476	4.6	Rep3
		TUBB	0*	TTC5	30.6197	2.45967	6.05	Rep3
		TUBB	15	TTC5	30.6677	2.67769	7.17	Rep3
		TUBB	30	TTC5	33.5386	5.42863	29.47	Rep3
		TUBB	60	TTC5	33.8645	5.92453	35.1	Rep3
		TUBB	180	TTC5	34.0759	6.0959	37.16	Rep3
		TUBB	0	no TTC5	29.4577	1.41774	2.01	Rep3
		TUBB	180	no TTC5	29.9903	1.8303	3.35	Rep3

## Sheet: Figure 1g
Figure 1g
	See data used for plotting in Supplementary Data 1

## Sheet: Figure 2b
Figure 2b	Deuteration profile of TTC5 alone over the full protein sequence
	Peptide centroid	D2O incorporation
	9	73
	9.5	79
	10.5	58
	10.5	88
	11	62
	11.5	50
	12	38
	12	50
	12.5	42
	12.5	51
	13	44
	16.5	3
	18.5	0
	27	11
	27.5	20
	34	58
	39	57
	40	50
	44	28
	44.5	27
	63.5	84
	64	85
	64.5	79
	65	80
	65	96
	65.5	66
	65.5	86
	66	66
	66.5	72
	81	16
	81	19
	81.5	17
	81.5	19
	82	16
	82	22
	82	22
	82.5	19
	85	31
	96.5	4
	97	6
	98.5	9
	106	3
	107	5
	107.5	3
	108	3
	109	6
	109.5	0
	111.5	12
	112.5	12
	114	15
	116	21
	116.5	30
	117.5	27
	119.5	22
	120	24
	132.5	29
	133	40
	134.5	28
	135.5	26
	149.5	66
	150.5	59
	157.5	25
	158.5	23
	161	21
	167	10
	176	19
	176.5	12
	178.5	7
	182	0
	185	2
	185.5	2
	185.5	8
	186	1
	198.5	51
	199	48
	199.5	46
	200	36
	201	26
	201.5	31
	218	33
	219	24
	221	26
	221.5	27
	233	7
	234	8
	235	16
	236	17
	236.5	17
	238.5	23
	243	14
	247.5	9
	250.5	4
	255.5	10
	256	11
	257	9
	257	12
	257	12
	257.5	12
	258	10
	259	16
	260	13
	261	12
	273.5	2
	274	1
	274	2
	274.5	1
	285.5	43
	306.5	43
	307.5	41
	327	31
	327.5	27
	328.5	30
	329	21
	329.5	21
	331.5	19
	339	5
	339.5	2
	340.5	14
	340.5	2
	349.5	39
	350	38
	350.5	30
	351.5	18
	354.5	23
	355	21
	355.5	17
	356	17
	356.5	17
	357	17
	357	16
	357.5	15
	361	27
	361.5	26
	361.5	30
	371.5	54
	372	60
	372.5	71
	373	85
	374	54
	375.5	43
	385.5	4
	386.5	6
	387.5	8
	388.5	7
	389.5	6
	399.5	20
	400.5	21
	410.5	33
	411.5	45
	412	35
	412	52
	412.5	38
	412.5	37
	422	60
	422.5	62
	423.5	68
	424	74
	424	79
	424.5	82
	428	75
	428.5	82
	434.5	109
	435	110
	436	104

## Sheet: Figure 2e
Fig. 2e	Differential deuteration profile of TTC5 upon incubation with tubulin
	Peptide centroid	Sum differences in HDX levels
	9	-1
	9.5	-1
	10.5	0
	10.5	0
	11	-8
	11.5	-2
	12	0
	12	0
	12.5	1
	12.5	-1
	13	-2
	16.5	0
	18.5	0
	27	-2
	27.5	-1
	34	-1
	39	-13
	40	-2
	44	-1
	44.5	-2
	63.5	-3
	64	-1
	64.5	-2
	65	-1
	65	0
	65.5	-2
	65.5	0
	66	-3
	66.5	-1
	81	-5
	81	0
	81.5	-2
	81.5	-1
	82	-5
	82	-4
	82	-2
	82.5	-1
	85	-7
	96.5	-2
	97	-2
	98.5	-3
	106	0
	107	-2
	107.5	0
	108	-1
	109	-2
	109.5	0
	111.5	-1
	112.5	-7
	114	-7
	116	-6
	116.5	-16
	117.5	-10
	119.5	-30
	120	-35
	132.5	-300
	133	-98
	134.5	-282
	135.5	-336
	149.5	-81
	150.5	-69
	157.5	-212
	158.5	-188
	161	-324
	167	-26
	176	-7
	176.5	-6
	178.5	-2
	182	2
	185	-1
	185.5	0
	185.5	-5
	186	0
	198.5	-275
	199	-280
	199.5	-288
	200	-188
	201	-125
	201.5	-168
	218	-13
	219	-10
	221	-12
	221.5	-8
	233	-5
	234	-6
	235	-11
	236	-6
	236.5	-10
	238.5	-9
	243	-6
	247.5	-1
	250.5	-1
	255.5	-4
	256	-6
	257	-7
	257	-7
	257	-8
	257.5	-9
	258	-4
	259	-11
	260	-10
	261	-4
	273.5	0
	274	0
	274	0
	274.5	0
	285.5	-61
	306.5	-62
	307.5	-48
	327	-24
	327.5	-19
	328.5	-14
	329	-15
	329.5	-14
	331.5	-10
	339	0
	339.5	0
	340.5	-2
	340.5	0
	349.5	-38
	350	-37
	350.5	-30
	351.5	-24
	354.5	-56
	355	-33
	355.5	-24
	356	-28
	356.5	-16
	357	-11
	357	-19
	357.5	-14
	361	-4
	361.5	-5
	361.5	-1
	371.5	-431
	372	-273
	372.5	-652
	373	-718
	374	-483
	375.5	-162
	385.5	-1
	386.5	-2
	387.5	-2
	388.5	-1
	389.5	-5
	399.5	-1
	400.5	0
	410.5	-262
	411.5	-349
	412	-247
	412	-395
	412.5	-286
	412.5	-272
	422	-504
	422.5	-820
	423.5	-1271
	424	-2134
	424	-1465
	424.5	-2285
	428	-3853
	428.5	-3954
	434.5	-2842
	435	-2514
	436	-956

## Sheet: Figure 2h
Figure 2h	WB: Flag-TTC5 pulldown proteins stained with anti-Flag and anti-alpha-tubulin antibodies

## Sheet: Figure 2i
Figure 2i	Autoregulation assay by RT-qPCR (TTC5 WT and TTC5 truncated mutants)
HeLa_WT: parental
FLAG_WT: TTC5 KO + WT
Cterm_430: 1-429 mutant
Cterm_421: 1-420 mutant
Raw Cq values Rep1								Analyzed ddCq/FC Rep1								Raw Cq values Rep2								Analyzed ddCq/FC Rep2								Raw Cq values Rep3								Analyzed ddCq/FC Rep3								Merged 3Reps with statistics
Target	Content	Sample	Biological_Set_Name	Cq	Cq_Mean	Cq Std. Dev		Target	Sample	Biological_Set_Name	Mean.Cq	dCq	ddCq	FC		Target	Content	Sample	Biological_Set_Name	Cq	Cq_Mean	Cq_Std_Dev		Target	Sample	Biological_Set_Name	Mean.Cq	dCq	ddCq	FC		Target	Content	Sample	Biological_Set_Name	Cq	Cq_Mean	Cq_Std_Dev		Target	Sample	Biological_Set_Name	Mean.Cq	dCq	ddCq	FC		Sample	Target
EEF1A1	Unkn-01	HeLa_WT	DMSO	18.8287	18.7049	0.129765		TUBB	HeLa_WT	DMSO	21.0804	1.00558	0	1		PGK1	Unkn-01	HeLa_WT	DMSO	22.6118	22.5901	0.276197		TUBB	HeLa_WT	DMSO	20.8457	0.498639	0	1		PGK1	Unkn-01	HeLa_WT	DMSO	21.9859	21.8746	0.159605		TUBB	HeLa_WT	DMSO	21.3416	1.25983	0	1		HeLa_WT	TUBB
EEF1A1	Unkn-01	HeLa_WT	DMSO	18.7159	18.7049	0.129765		TUBB	HeLa_WT	COL	22.3379	2.27719	1.27161	0.414197		PGK1	Unkn-01	HeLa_WT	DMSO	22.8548	22.5901	0.276197		TUBB	HeLa_WT	COL	22.1841	1.89225	1.39362	0.38061		PGK1	Unkn-01	HeLa_WT	DMSO	21.9462	21.8746	0.159605		TUBB	HeLa_WT	COL	22.0836	2.24752	0.987687	0.504286		HeLa_WT	TUBA
EEF1A1	Unkn-01	HeLa_WT	DMSO	18.5699	18.7049	0.129765		TUBB	TTC5_KO	DMSO	21.2265	1.18377	0	1		PGK1	Unkn-01	HeLa_WT	DMSO	22.3037	22.5901	0.276197		TUBB	TTC5_KO	DMSO	21.1545	0.841111	0	1		PGK1	Unkn-01	HeLa_WT	DMSO	21.6918	21.8746	0.159605		TUBB	TTC5_KO	DMSO	20.8085	1.15123	0	1		TTC5_KO	TUBB
PGK1	Unkn-02	HeLa_WT	DMSO	21.6332	21.5452	0.0820625		TUBB	TTC5_KO	COL	21.7815	1.55342	0.369652	0.773969		EEF1A1	Unkn-02	HeLa_WT	DMSO	18.3843	18.3266	0.0614692		TUBB	TTC5_KO	COL	21.338	1.3163	0.475186	0.719374		EEF1A1	Unkn-02	HeLa_WT	DMSO	18.4669	18.4359	0.0971797		TUBB	TTC5_KO	COL	20.8611	1.19403	0.0427991	0.97077		TTC5_KO	TUBA
PGK1	Unkn-02	HeLa_WT	DMSO	21.5314	21.5452	0.0820625		TUBB	FLAG_WT	DMSO	21.7132	1.38559	0	1		EEF1A1	Unkn-02	HeLa_WT	DMSO	18.3336	18.3266	0.0614692		TUBB	FLAG_WT	DMSO	20.4993	0.80164	0	1		EEF1A1	Unkn-02	HeLa_WT	DMSO	18.5138	18.4359	0.0971797		TUBB	FLAG_WT	DMSO	20.5788	1.03828	0	1		FLAG_WT	TUBB
PGK1	Unkn-02	HeLa_WT	DMSO	21.4709	21.5452	0.0820625		TUBB	FLAG_WT	COL	22.0484	2.25844	0.872852	0.546066		EEF1A1	Unkn-02	HeLa_WT	DMSO	18.262	18.3266	0.0614692		TUBB	FLAG_WT	COL	21.7309	1.9306	1.12896	0.457244		EEF1A1	Unkn-02	HeLa_WT	DMSO	18.327	18.4359	0.0971797		TUBB	FLAG_WT	COL	21.9666	2.23063	1.19235	0.437588		FLAG_WT	TUBA
TUBB	Unkn-03	HeLa_WT	DMSO	21.0151	21.0804	0.0565623		TUBB	Cterm_430	DMSO	21.0325	0.857898	0	1		TUBB	Unkn-03	HeLa_WT	DMSO	20.7652	20.8457	0.0897984		TUBB	Cterm_430	DMSO	21.1942	1.18445	0	1		TUBB	Unkn-03	HeLa_WT	DMSO	21.3713	21.3416	0.084254		TUBB	Cterm_430	DMSO	21.3972	1.24345	0	1		Cterm_430	TUBB
TUBB	Unkn-03	HeLa_WT	DMSO	21.1111	21.0804	0.0565623		TUBB	Cterm_430	COL	21.5791	1.33178	0.473878	0.720027		TUBB	Unkn-03	HeLa_WT	DMSO	20.8293	20.8457	0.0897984		TUBB	Cterm_430	COL	21.258	1.37657	0.192117	0.875321		TUBB	Unkn-03	HeLa_WT	DMSO	21.2466	21.3416	0.084254		TUBB	Cterm_430	COL	21.8559	1.43991	0.196461	0.872689		Cterm_430	TUBA
TUBB	Unkn-03	HeLa_WT	DMSO	21.115	21.0804	0.0565623		TUBB	Cterm_421	DMSO	21.5118	1.18077	0	1		TUBB	Unkn-03	HeLa_WT	DMSO	20.9425	20.8457	0.0897984		TUBB	Cterm_421	DMSO	21.2595	0.823376	0	1		TUBB	Unkn-03	HeLa_WT	DMSO	21.4071	21.3416	0.084254		TUBB	Cterm_421	DMSO	21.4276	1.25945	0	1		Cterm_421	TUBB
TUBA	Unkn-04	HeLa_WT	DMSO	21.7283	21.7652	0.0322087		TUBB	Cterm_421	COL	21.7167	1.51158	0.330815	0.795087		TUBA	Unkn-04	HeLa_WT	DMSO	22.1284	22.2163	0.0760885		TUBB	Cterm_421	COL	21.4445	1.05348	0.230103	0.852574		TUBA	Unkn-04	HeLa_WT	DMSO	22.0525	22.1467	0.0871842		TUBB	Cterm_421	COL	21.9797	1.59227	0.33282	0.793983		Cterm_421	TUBA
TUBA	Unkn-04	HeLa_WT	DMSO	21.7874	21.7652	0.0322087										TUBA	Unkn-04	HeLa_WT	DMSO	22.2605	22.2163	0.0760885										TUBA	Unkn-04	HeLa_WT	DMSO	22.1632	22.1467	0.0871842
TUBA	Unkn-04	HeLa_WT	DMSO	21.7801	21.7652	0.0322087		TUBA	HeLa_WT	DMSO	21.7652	1.6904	0	1		TUBA	Unkn-04	HeLa_WT	DMSO	22.26	22.2163	0.0760885		TUBA	HeLa_WT	DMSO	22.2163	1.86928	0	1		TUBA	Unkn-04	HeLa_WT	DMSO	22.2245	22.1467	0.0871842		TUBA	HeLa_WT	DMSO	22.1467	2.06493	0	1
EEF1A1	Unkn-05	HeLa_WT	COL	18.8209	18.6619	0.143223		TUBA	HeLa_WT	COL	22.828	2.76735	1.07695	0.474031		PGK1	Unkn-05	HeLa_WT	COL	22.3955	22.2659	0.138898		TUBA	HeLa_WT	COL	23.335	3.0432	1.17392	0.443214		PGK1	Unkn-05	HeLa_WT	COL	21.7041	21.5715	0.123382		TUBA	HeLa_WT	COL	22.6355	2.79947	0.734538	0.60101
EEF1A1	Unkn-05	HeLa_WT	COL	18.6217	18.6619	0.143223		TUBA	TTC5_KO	DMSO	21.8852	1.84244	0	1		PGK1	Unkn-05	HeLa_WT	COL	22.2828	22.2659	0.138898		TUBA	TTC5_KO	DMSO	22.2954	1.98201	0	1		PGK1	Unkn-05	HeLa_WT	COL	21.5503	21.5715	0.123382		TUBA	TTC5_KO	DMSO	21.3918	1.73454	0	1
EEF1A1	Unkn-05	HeLa_WT	COL	18.543	18.6619	0.143223		TUBA	TTC5_KO	COL	22.2935	2.0655	0.223056	0.856749		PGK1	Unkn-05	HeLa_WT	COL	22.1193	22.2659	0.138898		TUBA	TTC5_KO	COL	22.4639	2.44219	0.460188	0.726892		PGK1	Unkn-05	HeLa_WT	COL	21.4601	21.5715	0.123382		TUBA	TTC5_KO	COL	21.6165	1.94936	0.214821	0.861653
PGK1	Unkn-06	HeLa_WT	COL	21.6477	21.5644	0.0945904		TUBA	FLAG_WT	DMSO	22.2761	1.94842	0	1		EEF1A1	Unkn-06	HeLa_WT	COL	18.5456	18.4928	0.0494006		TUBA	FLAG_WT	DMSO	21.9546	2.25693	0	1		EEF1A1	Unkn-06	HeLa_WT	COL	18.2919	18.2403	0.0540541		TUBA	FLAG_WT	DMSO	21.1951	1.65457	0	1
PGK1	Unkn-06	HeLa_WT	COL	21.5838	21.5644	0.0945904		TUBA	FLAG_WT	COL	22.7242	2.93425	0.985837	0.504933		EEF1A1	Unkn-06	HeLa_WT	COL	18.4476	18.4928	0.0494006		TUBA	FLAG_WT	COL	23.0977	3.29737	1.04044	0.486178		EEF1A1	Unkn-06	HeLa_WT	COL	18.245	18.2403	0.0540541		TUBA	FLAG_WT	COL	22.381	2.64502	0.990452	0.50332
PGK1	Unkn-06	HeLa_WT	COL	21.4616	21.5644	0.0945904		TUBA	Cterm_430	DMSO	22.2064	2.0318	0	1		EEF1A1	Unkn-06	HeLa_WT	COL	18.4853	18.4928	0.0494006		TUBA	Cterm_430	DMSO	22.1469	2.13716	0	1		EEF1A1	Unkn-06	HeLa_WT	COL	18.1841	18.2403	0.0540541		TUBA	Cterm_430	DMSO	21.8701	1.7164	0	1
TUBB	Unkn-07	HeLa_WT	COL	22.3483	22.3379	0.0423234		TUBA	Cterm_430	COL	22.4798	2.23241	0.200604	0.870186		TUBB	Unkn-07	HeLa_WT	COL	22.212	22.1841	0.0287133		TUBA	Cterm_430	COL	22.3318	2.45035	0.313193	0.804859		TUBB	Unkn-07	HeLa_WT	COL	22.1045	22.0836	0.0186049		TUBA	Cterm_430	COL	22.3071	1.89114	0.174738	0.885928
TUBB	Unkn-07	HeLa_WT	COL	22.2913	22.3379	0.0423234		TUBA	Cterm_421	DMSO	22.8349	2.50392	0	1		TUBB	Unkn-07	HeLa_WT	COL	22.1856	22.1841	0.0287133		TUBA	Cterm_421	DMSO	22.6671	2.23097	0	1		TUBB	Unkn-07	HeLa_WT	COL	22.0772	22.0836	0.0186049		TUBA	Cterm_421	DMSO	22.064	1.89591	0	1
TUBB	Unkn-07	HeLa_WT	COL	22.374	22.3379	0.0423234		TUBA	Cterm_421	COL	22.9826	2.77747	0.273549	0.827282		TUBB	Unkn-07	HeLa_WT	COL	22.1546	22.1841	0.0287133		TUBA	Cterm_421	COL	22.8961	2.5051	0.274127	0.826951		TUBB	Unkn-07	HeLa_WT	COL	22.069	22.0836	0.0186049		TUBA	Cterm_421	COL	22.4662	2.07883	0.182925	0.880915
TUBA	Unkn-08	HeLa_WT	COL	22.7347	22.828	0.116682										TUBA	Unkn-08	HeLa_WT	COL	23.2837	23.335	0.102529										TUBA	Unkn-08	HeLa_WT	COL	22.524	22.6355	0.102561
TUBA	Unkn-08	HeLa_WT	COL	22.7905	22.828	0.116682		Housekeepers	HeLa_WT	DMSO	20.0748	0	0	1		TUBA	Unkn-08	HeLa_WT	COL	23.2683	23.335	0.102529		Housekeepers	HeLa_WT	DMSO	20.347	0	0	1		TUBA	Unkn-08	HeLa_WT	COL	22.6567	22.6355	0.102561		Housekeepers	HeLa_WT	DMSO	20.0818	0	0	1
TUBA	Unkn-08	HeLa_WT	COL	22.9589	22.828	0.116682		Housekeepers	HeLa_WT	COL	20.0607	0	0	1		TUBA	Unkn-08	HeLa_WT	COL	23.4531	23.335	0.102529		Housekeepers	HeLa_WT	COL	20.2918	0	0	1		TUBA	Unkn-08	HeLa_WT	COL	22.7259	22.6355	0.102561		Housekeepers	HeLa_WT	COL	19.8361	0	0	1
EEF1A1	Unkn-09	TTC5_KO	DMSO	19.0233	18.8007	0.206569		Housekeepers	TTC5_KO	DMSO	20.0428	0	0	1		PGK1	Unkn-09	TTC5_KO	DMSO	22.548	22.4724	0.0655066		Housekeepers	TTC5_KO	DMSO	20.3134	0	0	1		PGK1	Unkn-09	TTC5_KO	DMSO	21.3361	21.2908	0.0406719		Housekeepers	TTC5_KO	DMSO	19.6573	0	0	1
EEF1A1	Unkn-09	TTC5_KO	DMSO	18.7636	18.8007	0.206569		Housekeepers	TTC5_KO	COL	20.228	0	0	1		PGK1	Unkn-09	TTC5_KO	DMSO	22.435	22.4724	0.0655066		Housekeepers	TTC5_KO	COL	20.0217	0	0	1		PGK1	Unkn-09	TTC5_KO	DMSO	21.2575	21.2908	0.0406719		Housekeepers	TTC5_KO	COL	19.6671	0	0	1
EEF1A1	Unkn-09	TTC5_KO	DMSO	18.6152	18.8007	0.206569		Housekeepers	FLAG_WT	DMSO	20.3277	0	0	1		PGK1	Unkn-09	TTC5_KO	DMSO	22.4341	22.4724	0.0655066		Housekeepers	FLAG_WT	DMSO	19.6977	0	0	1		PGK1	Unkn-09	TTC5_KO	DMSO	21.2787	21.2908	0.0406719		Housekeepers	FLAG_WT	DMSO	19.5405	0	0	1
PGK1	Unkn-10	TTC5_KO	DMSO	21.4165	21.3669	0.0638087		Housekeepers	FLAG_WT	COL	19.79	0	0	1		EEF1A1	Unkn-10	TTC5_KO	DMSO	18.3394	18.3619	0.0477629		Housekeepers	FLAG_WT	COL	19.8003	0	0	1		EEF1A1	Unkn-10	TTC5_KO	DMSO	18.1579	18.1491	0.00854408		Housekeepers	FLAG_WT	COL	19.7359	0	0	1
PGK1	Unkn-10	TTC5_KO	DMSO	21.2949	21.3669	0.0638087		Housekeepers	Cterm_430	DMSO	20.1746	0	0	1		EEF1A1	Unkn-10	TTC5_KO	DMSO	18.3296	18.3619	0.0477629		Housekeepers	Cterm_430	DMSO	20.0098	0	0	1		EEF1A1	Unkn-10	TTC5_KO	DMSO	18.1408	18.1491	0.00854408		Housekeepers	Cterm_430	DMSO	20.1537	0	0	1
PGK1	Unkn-10	TTC5_KO	DMSO	21.3893	21.3669	0.0638087		Housekeepers	Cterm_430	COL	20.2473	0	0	1		EEF1A1	Unkn-10	TTC5_KO	DMSO	18.4168	18.3619	0.0477629		Housekeepers	Cterm_430	COL	19.8815	0	0	1		EEF1A1	Unkn-10	TTC5_KO	DMSO	18.1487	18.1491	0.00854408		Housekeepers	Cterm_430	COL	20.4159	0	0	1
TUBB	Unkn-11	TTC5_KO	DMSO	21.2034	21.2265	0.0342938		Housekeepers	Cterm_421	DMSO	20.331	0	0	1		TUBB	Unkn-11	TTC5_KO	DMSO	21.1377	21.1545	0.0402278		Housekeepers	Cterm_421	DMSO	20.4361	0	0	1		TUBB	Unkn-11	TTC5_KO	DMSO	20.7691	20.8085	0.0613767		Housekeepers	Cterm_421	DMSO	20.1681	0	0	1
TUBB	Unkn-11	TTC5_KO	DMSO	21.2103	21.2265	0.0342938		Housekeepers	Cterm_421	COL	20.2051	0	0	1		TUBB	Unkn-11	TTC5_KO	DMSO	21.1255	21.1545	0.0402278		Housekeepers	Cterm_421	COL	20.391	0	0	1		TUBB	Unkn-11	TTC5_KO	DMSO	20.7772	20.8085	0.0613767		Housekeepers	Cterm_421	COL	20.3874	0	0	1
TUBB	Unkn-11	TTC5_KO	DMSO	21.2659	21.2265	0.0342938										TUBB	Unkn-11	TTC5_KO	DMSO	21.2005	21.1545	0.0402278										TUBB	Unkn-11	TTC5_KO	DMSO	20.8792	20.8085	0.0613767
TUBA	Unkn-12	TTC5_KO	DMSO	21.7306	21.8852	0.176395										TUBA	Unkn-12	TTC5_KO	DMSO	22.2878	22.2954	0.0696776										TUBA	Unkn-12	TTC5_KO	DMSO	21.2934	21.3918	0.154387
TUBA	Unkn-12	TTC5_KO	DMSO	21.8476	21.8852	0.176395										TUBA	Unkn-12	TTC5_KO	DMSO	22.2299	22.2954	0.0696776										TUBA	Unkn-12	TTC5_KO	DMSO	21.3124	21.3918	0.154387
TUBA	Unkn-12	TTC5_KO	DMSO	22.0774	21.8852	0.176395										TUBA	Unkn-12	TTC5_KO	DMSO	22.3686	22.2954	0.0696776										TUBA	Unkn-12	TTC5_KO	DMSO	21.5698	21.3918	0.154387
EEF1A1	Unkn-13	TTC5_KO	COL	19.1932	19.0943	0.12324										PGK1	Unkn-13	TTC5_KO	COL	22.029	21.8316	0.213142										PGK1	Unkn-13	TTC5_KO	COL	21.3308	21.2256	0.12824
EEF1A1	Unkn-13	TTC5_KO	COL	19.1335	19.0943	0.12324										PGK1	Unkn-13	TTC5_KO	COL	21.8603	21.8316	0.213142										PGK1	Unkn-13	TTC5_KO	COL	21.2632	21.2256	0.12824
EEF1A1	Unkn-13	TTC5_KO	COL	18.9562	19.0943	0.12324										PGK1	Unkn-13	TTC5_KO	COL	21.6056	21.8316	0.213142										PGK1	Unkn-13	TTC5_KO	COL	21.0827	21.2256	0.12824
PGK1	Unkn-14	TTC5_KO	COL	21.554	21.4291	0.108994										EEF1A1	Unkn-14	TTC5_KO	COL	18.4141	18.3618	0.0526629										EEF1A1	Unkn-14	TTC5_KO	COL	18.2838	18.223	0.052948
PGK1	Unkn-14	TTC5_KO	COL	21.3803	21.4291	0.108994										EEF1A1	Unkn-14	TTC5_KO	COL	18.3624	18.3618	0.0526629										EEF1A1	Unkn-14	TTC5_KO	COL	18.1865	18.223	0.052948
PGK1	Unkn-14	TTC5_KO	COL	21.353	21.4291	0.108994										EEF1A1	Unkn-14	TTC5_KO	COL	18.3088	18.3618	0.0526629										EEF1A1	Unkn-14	TTC5_KO	COL	18.1988	18.223	0.052948
TUBB	Unkn-15	TTC5_KO	COL	21.6069	21.7815	0.153701										TUBB	Unkn-15	TTC5_KO	COL	21.2622	21.338	0.0733624										TUBB	Unkn-15	TTC5_KO	COL	20.7478	20.8611	0.0992855
TUBB	Unkn-15	TTC5_KO	COL	21.8966	21.7815	0.153701										TUBB	Unkn-15	TTC5_KO	COL	21.343	21.338	0.0733624										TUBB	Unkn-15	TTC5_KO	COL	20.9027	20.8611	0.0992855
TUBB	Unkn-15	TTC5_KO	COL	21.8409	21.7815	0.153701										TUBB	Unkn-15	TTC5_KO	COL	21.4087	21.338	0.0733624										TUBB	Unkn-15	TTC5_KO	COL	20.9329	20.8611	0.0992855
TUBA	Unkn-16	TTC5_KO	COL	22.1779	22.2935	0.149581										TUBA	Unkn-16	TTC5_KO	COL	22.3397	22.4639	0.137577										TUBA	Unkn-16	TTC5_KO	COL	21.495	21.6165	0.127521
TUBA	Unkn-16	TTC5_KO	COL	22.2403	22.2935	0.149581										TUBA	Unkn-16	TTC5_KO	COL	22.4401	22.4639	0.137577										TUBA	Unkn-16	TTC5_KO	COL	21.6051	21.6165	0.127521
TUBA	Unkn-16	TTC5_KO	COL	22.4625	22.2935	0.149581										TUBA	Unkn-16	TTC5_KO	COL	22.6118	22.4639	0.137577										TUBA	Unkn-16	TTC5_KO	COL	21.7493	21.6165	0.127521
EEF1A1	Unkn-17	FLAG_WT	DMSO	19.1387	19.1047	0.151005										PGK1	Unkn-17	FLAG_WT	DMSO	21.9699	21.9398	0.144017										PGK1	Unkn-17	FLAG_WT	DMSO	21.367	21.3452	0.110631
EEF1A1	Unkn-17	FLAG_WT	DMSO	19.2358	19.1047	0.151005										PGK1	Unkn-17	FLAG_WT	DMSO	22.0664	21.9398	0.144017										PGK1	Unkn-17	FLAG_WT	DMSO	21.4433	21.3452	0.110631
EEF1A1	Unkn-17	FLAG_WT	DMSO	18.9396	19.1047	0.151005										PGK1	Unkn-17	FLAG_WT	DMSO	21.7831	21.9398	0.144017										PGK1	Unkn-17	FLAG_WT	DMSO	21.2253	21.3452	0.110631
PGK1	Unkn-18	FLAG_WT	DMSO	21.6759	21.6289	0.0603643										EEF1A1	Unkn-18	FLAG_WT	DMSO	17.6723	17.6847	0.0479128										EEF1A1	Unkn-18	FLAG_WT	DMSO	17.9617	17.8885	0.088995
PGK1	Unkn-18	FLAG_WT	DMSO	21.6499	21.6289	0.0603643										EEF1A1	Unkn-18	FLAG_WT	DMSO	17.7376	17.6847	0.0479128										EEF1A1	Unkn-18	FLAG_WT	DMSO	17.9143	17.8885	0.088995
PGK1	Unkn-18	FLAG_WT	DMSO	21.5608	21.6289	0.0603643										EEF1A1	Unkn-18	FLAG_WT	DMSO	17.6442	17.6847	0.0479128										EEF1A1	Unkn-18	FLAG_WT	DMSO	17.7894	17.8885	0.088995
TUBB	Unkn-19	FLAG_WT	DMSO	21.7672	21.7132	0.0523943										TUBB	Unkn-19	FLAG_WT	DMSO	20.5332	20.4993	0.0489636										TUBB	Unkn-19	FLAG_WT	DMSO	20.5505	20.5788	0.0318588
TUBB	Unkn-19	FLAG_WT	DMSO	21.71	21.7132	0.0523943										TUBB	Unkn-19	FLAG_WT	DMSO	20.4432	20.4993	0.0489636										TUBB	Unkn-19	FLAG_WT	DMSO	20.5726	20.5788	0.0318588
TUBB	Unkn-19	FLAG_WT	DMSO	21.6625	21.7132	0.0523943										TUBB	Unkn-19	FLAG_WT	DMSO	20.5216	20.4993	0.0489636										TUBB	Unkn-19	FLAG_WT	DMSO	20.6133	20.5788	0.0318588
TUBA	Unkn-20	FLAG_WT	DMSO	22.1572	22.2761	0.129577										TUBA	Unkn-20	FLAG_WT	DMSO	21.8872	21.9546	0.102279										TUBA	Unkn-20	FLAG_WT	DMSO	21.1806	21.1951	0.0568166
TUBA	Unkn-20	FLAG_WT	DMSO	22.2569	22.2761	0.129577										TUBA	Unkn-20	FLAG_WT	DMSO	21.9043	21.9546	0.102279										TUBA	Unkn-20	FLAG_WT	DMSO	21.147	21.1951	0.0568166
TUBA	Unkn-20	FLAG_WT	DMSO	22.4142	22.2761	0.129577										TUBA	Unkn-20	FLAG_WT	DMSO	22.0723	21.9546	0.102279										TUBA	Unkn-20	FLAG_WT	DMSO	21.2578	21.1951	0.0568166
EEF1A1	Unkn-21	FLAG_WT	COL	18.6868	18.6257	0.060349										PGK1	Unkn-21	FLAG_WT	COL	21.732	21.6654	0.170176										PGK1	Unkn-21	FLAG_WT	COL	21.3964	21.3206	0.0683743
EEF1A1	Unkn-21	FLAG_WT	COL	18.6242	18.6257	0.060349										PGK1	Unkn-21	FLAG_WT	COL	21.7921	21.6654	0.170176										PGK1	Unkn-21	FLAG_WT	COL	21.3019	21.3206	0.0683743
EEF1A1	Unkn-21	FLAG_WT	COL	18.5661	18.6257	0.060349										PGK1	Unkn-21	FLAG_WT	COL	21.472	21.6654	0.170176										PGK1	Unkn-21	FLAG_WT	COL	21.2636	21.3206	0.0683743
PGK1	Unkn-22	FLAG_WT	COL	20.9661	21.0271	0.086364										EEF1A1	Unkn-22	FLAG_WT	COL	18.0764	18.0958	0.0399073										EEF1A1	Unkn-22	FLAG_WT	COL	18.3179	18.2691	0.0497849
PGK1	Unkn-22	FLAG_WT	COL	20.9892	21.0271	0.086364										EEF1A1	Unkn-22	FLAG_WT	COL	18.0693	18.0958	0.0399073										EEF1A1	Unkn-22	FLAG_WT	COL	18.2184	18.2691	0.0497849
PGK1	Unkn-22	FLAG_WT	COL	21.1259	21.0271	0.086364										EEF1A1	Unkn-22	FLAG_WT	COL	18.1417	18.0958	0.0399073										EEF1A1	Unkn-22	FLAG_WT	COL	18.2709	18.2691	0.0497849
TUBB	Unkn-23	FLAG_WT	COL	22.0067	22.0484	0.0378248										TUBB	Unkn-23	FLAG_WT	COL	21.6589	21.7309	0.0665823										TUBB	Unkn-23	FLAG_WT	COL	21.9463	21.9666	0.0737757
TUBB	Unkn-23	FLAG_WT	COL	22.0805	22.0484	0.0378248										TUBB	Unkn-23	FLAG_WT	COL	21.7902	21.7309	0.0665823										TUBB	Unkn-23	FLAG_WT	COL	22.0484	21.9666	0.0737757
TUBB	Unkn-23	FLAG_WT	COL	22.058	22.0484	0.0378248										TUBB	Unkn-23	FLAG_WT	COL	21.7436	21.7309	0.0665823										TUBB	Unkn-23	FLAG_WT	COL	21.905	21.9666	0.0737757
TUBA	Unkn-24	FLAG_WT	COL	22.5498	22.7242	0.174951										TUBA	Unkn-24	FLAG_WT	COL	23.0329	23.0977	0.113511										TUBA	Unkn-24	FLAG_WT	COL	22.3606	22.381	0.0844195
TUBA	Unkn-24	FLAG_WT	COL	22.7233	22.7242	0.174951										TUBA	Unkn-24	FLAG_WT	COL	23.0313	23.0977	0.113511										TUBA	Unkn-24	FLAG_WT	COL	22.3086	22.381	0.0844195
TUBA	Unkn-24	FLAG_WT	COL	22.8997	22.7242	0.174951										TUBA	Unkn-24	FLAG_WT	COL	23.2287	23.0977	0.113511										TUBA	Unkn-24	FLAG_WT	COL	22.4737	22.381	0.0844195
																PGK1	Unkn-25	Cterm_430	DMSO	22.1145	22.0012	0.115366										PGK1	Unkn-09	Cterm_430	DMSO	21.9362	22.0764	0.207378
EEF1A1	Unkn-01	Cterm_430	DMSO	18.329	18.3333	0.0754311										PGK1	Unkn-25	Cterm_430	DMSO	22.0052	22.0012	0.115366										PGK1	Unkn-09	Cterm_430	DMSO	21.9785	22.0764	0.207378
EEF1A1	Unkn-01	Cterm_430	DMSO	18.4108	18.3333	0.0754311										PGK1	Unkn-25	Cterm_430	DMSO	21.8839	22.0012	0.115366										EEF1A1	Unkn-10	Cterm_430	DMSO	18.4801	18.4982	0.0254021
EEF1A1	Unkn-01	Cterm_430	DMSO	18.2601	18.3333	0.0754311										EEF1A1	Unkn-26	Cterm_430	DMSO	18.2019	18.1986	0.0394654										EEF1A1	Unkn-10	Cterm_430	DMSO	18.4873	18.4982	0.0254021
PGK1	Unkn-02	Cterm_430	DMSO	22.2131	22.2008	0.0118263										EEF1A1	Unkn-26	Cterm_430	DMSO	18.1576	18.1986	0.0394654										EEF1A1	Unkn-10	Cterm_430	DMSO	18.5273	18.4982	0.0254021
PGK1	Unkn-02	Cterm_430	DMSO	22.1999	22.2008	0.0118263										EEF1A1	Unkn-26	Cterm_430	DMSO	18.2363	18.1986	0.0394654										TUBB	Unkn-11	Cterm_430	DMSO	21.4088	21.3972	0.0135897
PGK1	Unkn-02	Cterm_430	DMSO	22.1895	22.2008	0.0118263										TUBB	Unkn-27	Cterm_430	DMSO	21.2334	21.1942	0.047327										TUBB	Unkn-11	Cterm_430	DMSO	21.3822	21.3972	0.0135897
TUBB	Unkn-03	Cterm_430	DMSO	20.9681	21.0325	0.0614305										TUBB	Unkn-27	Cterm_430	DMSO	21.2076	21.1942	0.047327										TUBB	Unkn-11	Cterm_430	DMSO	21.4005	21.3972	0.0135897
TUBB	Unkn-03	Cterm_430	DMSO	21.0388	21.0325	0.0614305										TUBB	Unkn-27	Cterm_430	DMSO	21.1417	21.1942	0.047327										TUBA	Unkn-12	Cterm_430	DMSO	21.7763	21.8701	0.134263
TUBB	Unkn-03	Cterm_430	DMSO	21.0905	21.0325	0.0614305										TUBA	Unkn-28	Cterm_430	DMSO	22.1496	22.1469	0.0253325										TUBA	Unkn-12	Cterm_430	DMSO	21.8101	21.8701	0.134263
TUBA	Unkn-04	Cterm_430	DMSO	22.1547	22.2064	0.0712812										TUBA	Unkn-28	Cterm_430	DMSO	22.1709	22.1469	0.0253325										TUBA	Unkn-12	Cterm_430	DMSO	22.0239	21.8701	0.134263
TUBA	Unkn-04	Cterm_430	DMSO	22.1768	22.2064	0.0712812										TUBA	Unkn-28	Cterm_430	DMSO	22.1204	22.1469	0.0253325										PGK1	Unkn-13	Cterm_430	COL	22.255	22.1189	0.147668
TUBA	Unkn-04	Cterm_430	DMSO	22.2877	22.2064	0.0712812										PGK1	Unkn-29	Cterm_430	COL	21.8025	21.6694	0.116569										PGK1	Unkn-13	Cterm_430	COL	22.1399	22.1189	0.147668
EEF1A1	Unkn-05	Cterm_430	COL	19.0123	19.197	0.41069										PGK1	Unkn-29	Cterm_430	COL	21.62	21.6694	0.116569										PGK1	Unkn-13	Cterm_430	COL	21.9619	22.1189	0.147668
EEF1A1	Unkn-05	Cterm_430	COL	18.9111	19.197	0.41069										PGK1	Unkn-29	Cterm_430	COL	21.5857	21.6694	0.116569										EEF1A1	Unkn-14	Cterm_430	COL	18.9205	18.8441	0.126701
PGK1	Unkn-06	Cterm_430	COL	21.6627	21.6202	0.0383239										EEF1A1	Unkn-30	Cterm_430	COL	18.2143	18.2411	0.0249776										EEF1A1	Unkn-14	Cterm_430	COL	18.9139	18.8441	0.126701
PGK1	Unkn-06	Cterm_430	COL	21.6095	21.6202	0.0383239										EEF1A1	Unkn-30	Cterm_430	COL	18.2637	18.2411	0.0249776										EEF1A1	Unkn-14	Cterm_430	COL	18.6978	18.8441	0.126701
PGK1	Unkn-06	Cterm_430	COL	21.5883	21.6202	0.0383239										EEF1A1	Unkn-30	Cterm_430	COL	18.2452	18.2411	0.0249776										TUBB	Unkn-15	Cterm_430	COL	21.8611	21.7663	0.15514
TUBB	Unkn-07	Cterm_430	COL	21.676	21.5791	0.100013										TUBB	Unkn-31	Cterm_430	COL	21.1738	21.258	0.0782079										TUBB	Unkn-15	Cterm_430	COL	21.8506	21.7663	0.15514
TUBB	Unkn-07	Cterm_430	COL	21.4763	21.5791	0.100013										TUBB	Unkn-31	Cterm_430	COL	21.3284	21.258	0.0782079										TUBA	Unkn-16	Cterm_430	COL	22.2043	22.3071	0.129863
TUBB	Unkn-07	Cterm_430	COL	21.5851	21.5791	0.100013										TUBB	Unkn-31	Cterm_430	COL	21.2719	21.258	0.0782079										TUBA	Unkn-16	Cterm_430	COL	22.2639	22.3071	0.129863
TUBA	Unkn-08	Cterm_430	COL	22.4651	22.4798	0.124278										TUBA	Unkn-32	Cterm_430	COL	22.3245	22.4779	0.25315										TUBA	Unkn-16	Cterm_430	COL	22.453	22.3071	0.129863
TUBA	Unkn-08	Cterm_430	COL	22.3635	22.4798	0.124278										TUBA	Unkn-32	Cterm_430	COL	22.3392	22.4779	0.25315										PGK1	Unkn-17	Cterm_421	DMSO	21.9681	21.9229	0.118152
TUBA	Unkn-08	Cterm_430	COL	22.6107	22.4798	0.124278										PGK1	Unkn-01	Cterm_421	DMSO	22.6115	22.496	0.102171										PGK1	Unkn-17	Cterm_421	DMSO	22.0118	21.9229	0.118152
EEF1A1	Unkn-09	Cterm_421	DMSO	19.1393	19.0664	0.0635186										PGK1	Unkn-01	Cterm_421	DMSO	22.4588	22.496	0.102171										PGK1	Unkn-17	Cterm_421	DMSO	21.7888	21.9229	0.118152
EEF1A1	Unkn-09	Cterm_421	DMSO	19.0235	19.0664	0.0635186										PGK1	Unkn-01	Cterm_421	DMSO	22.4176	22.496	0.102171										EEF1A1	Unkn-18	Cterm_421	DMSO	18.5242	18.4286	0.218692
EEF1A1	Unkn-09	Cterm_421	DMSO	19.0362	19.0664	0.0635186										EEF1A1	Unkn-02	Cterm_421	DMSO	18.6352	18.5649	0.0675873										EEF1A1	Unkn-18	Cterm_421	DMSO	18.5833	18.4286	0.218692
PGK1	Unkn-10	Cterm_421	DMSO	21.7225	21.6795	0.0498343										EEF1A1	Unkn-02	Cterm_421	DMSO	18.5591	18.5649	0.0675873										TUBB	Unkn-19	Cterm_421	DMSO	21.4212	21.4276	0.00762115
PGK1	Unkn-10	Cterm_421	DMSO	21.6249	21.6795	0.0498343										EEF1A1	Unkn-02	Cterm_421	DMSO	18.5004	18.5649	0.0675873										TUBB	Unkn-19	Cterm_421	DMSO	21.4255	21.4276	0.00762115
PGK1	Unkn-10	Cterm_421	DMSO	21.6911	21.6795	0.0498343										TUBB	Unkn-03	Cterm_421	DMSO	21.2089	21.2595	0.0796088										TUBB	Unkn-19	Cterm_421	DMSO	21.436	21.4276	0.00762115
TUBB	Unkn-11	Cterm_421	DMSO	21.5211	21.5118	0.0150405										TUBB	Unkn-03	Cterm_421	DMSO	21.2183	21.2595	0.0796088										TUBA	Unkn-20	Cterm_421	DMSO	22.0472	21.9921	0.125749
TUBB	Unkn-11	Cterm_421	DMSO	21.4944	21.5118	0.0150405										TUBB	Unkn-03	Cterm_421	DMSO	21.3513	21.2595	0.0796088										TUBA	Unkn-20	Cterm_421	DMSO	22.0808	21.9921	0.125749
TUBB	Unkn-11	Cterm_421	DMSO	21.5198	21.5118	0.0150405										TUBA	Unkn-04	Cterm_421	DMSO	22.5268	22.6671	0.149613										PGK1	Unkn-21	Cterm_421	COL	22.1036	22.0528	0.0798041
TUBA	Unkn-12	Cterm_421	DMSO	22.8171	22.8349	0.123998										TUBA	Unkn-04	Cterm_421	DMSO	22.65	22.6671	0.149613										PGK1	Unkn-21	Cterm_421	COL	22.0941	22.0528	0.0798041
TUBA	Unkn-12	Cterm_421	DMSO	22.7208	22.8349	0.123998										TUBA	Unkn-04	Cterm_421	DMSO	22.8246	22.6671	0.149613										PGK1	Unkn-21	Cterm_421	COL	21.9609	22.0528	0.0798041
TUBA	Unkn-12	Cterm_421	DMSO	22.9669	22.8349	0.123998										PGK1	Unkn-05	Cterm_421	COL	22.3998	22.2824	0.115259										EEF1A1	Unkn-22	Cterm_421	COL	18.8055	18.8477	0.0599346
EEF1A1	Unkn-13	Cterm_421	COL	18.8949	18.7804	0.188978										PGK1	Unkn-05	Cterm_421	COL	22.2778	22.2824	0.115259										EEF1A1	Unkn-22	Cterm_421	COL	18.8214	18.8477	0.0599346
EEF1A1	Unkn-13	Cterm_421	COL	18.884	18.7804	0.188978										PGK1	Unkn-05	Cterm_421	COL	22.1695	22.2824	0.115259										EEF1A1	Unkn-22	Cterm_421	COL	18.9163	18.8477	0.0599346
PGK1	Unkn-14	Cterm_421	COL	21.6573	21.6125	0.0511749										EEF1A1	Unkn-06	Cterm_421	COL	18.7718	18.6601	0.103163										TUBB	Unkn-23	Cterm_421	COL	21.9756	21.9797	0.0486731
PGK1	Unkn-14	Cterm_421	COL	21.6233	21.6125	0.0511749										EEF1A1	Unkn-06	Cterm_421	COL	18.5684	18.6601	0.103163										TUBB	Unkn-23	Cterm_421	COL	21.9332	21.9797	0.0486731
PGK1	Unkn-14	Cterm_421	COL	21.5567	21.6125	0.0511749										EEF1A1	Unkn-06	Cterm_421	COL	18.6402	18.6601	0.103163										TUBB	Unkn-23	Cterm_421	COL	22.0303	21.9797	0.0486731
TUBB	Unkn-15	Cterm_421	COL	21.606	21.7167	0.14461										TUBB	Unkn-07	Cterm_421	COL	21.5089	21.4445	0.0580516										TUBA	Unkn-24	Cterm_421	COL	22.4466	22.4662	0.0258189
TUBB	Unkn-15	Cterm_421	COL	21.6638	21.7167	0.14461										TUBB	Unkn-07	Cterm_421	COL	21.3963	21.4445	0.0580516										TUBA	Unkn-24	Cterm_421	COL	22.4566	22.4662	0.0258189
TUBB	Unkn-15	Cterm_421	COL	21.8803	21.7167	0.14461										TUBB	Unkn-07	Cterm_421	COL	21.4282	21.4445	0.0580516										TUBA	Unkn-24	Cterm_421	COL	22.4955	22.4662	0.0258189
TUBA	Unkn-16	Cterm_421	COL	22.8859	22.9826	0.0864303										TUBA	Unkn-08	Cterm_421	COL	22.8353	22.8961	0.0888553
TUBA	Unkn-16	Cterm_421	COL	23.0096	22.9826	0.0864303										TUBA	Unkn-08	Cterm_421	COL	22.8549	22.8961	0.0888553
TUBA	Unkn-16	Cterm_421	COL	23.0523	22.9826	0.0864303										TUBA	Unkn-08	Cterm_421	COL	22.9981	22.8961	0.0888553
[truncated: 12 more columns]

[truncated: 35 more sheets: Figure 2j, Figure 3b, Figure 3e, Figure 3f, Figure 3g, Figure 3h, Figure 4b, Figure 4c, Figure s1a, Figure s1c, Figure s1d, Figure s1e, Figure s1f, Figure s1g, Figure s1h, Figure s1i, Figure s1j, Figure s1k, Figure s1l, Figure s1m …]
